# Supplementary material for: Bonded by nature: Humans form equally strong and reciprocated bonds with similar raised dogs and wolves
Source: Front Psychol. 2023 Jan 4;13:1044940. doi: 10.3389/fpsyg.2022.1044940 (PMC9846132; doi:10.3389/fpsyg.2022.1044940)
Supplement: Supplementary file 1 [file Data_Sheet_1.xlsx]

## Sheet: Sheet 1 - Behavioral data - nam
Behavioral data - names coded
Enclosure	Trainer	Animal	Time	Sex	Species	tot.dur	Out.of.sight	OOS.face	Whining__Total.number.of.occurences	Approaching__Total.number.of.occurences	Leaving__Total.number.of.occurences	Calling__Total.number.of.occurences	Yawning__Total.number.of.occurences	Body.shaking__Total.number.of.occurences	Lips.licking__Total.number.of.occurences	Scratch__Total.number.of.occurences	Autogroom__Total.number.of.occurences	Growling__Total.duration..s.	Licking__Total.duration..s.	Petting__Total.duration..s.	Talking__Total.duration..s.	Staying.with.human__Total.duration..s.	Tail.wagging__Total.duration..s.	prop.time.Whining	prop.time.Approaching	prop.time.Leaving	prop.time.Body.shaking	prop.time.Scratch	prop.time.Autogroom	prop.time.Growling	prop.time.Petting	prop.time.Staying.with.human	prop.time.Tail.wagging	prop.time.Talking	prop.time.Calling	Yawning.per.min	Licking.per.min	Lips.licking.per.min	Factor1	Factor2	Factor3
22	TU71	Wamblee	PM	M	wolf	300.05	83253	38232	0	3	2	0	1	0	23	0	0	0	0	36001	16247	202716	0	0	0.01383783	0.00922522	0	0	0	0	0.166058571	0.935049839	0	0.054147642	0	0.229166826	0	5.270836994	-0.307176607	-0.465582448	0.615133818
22	JV56	Wamblee	AM	M	wolf	300.05	0	8212	0	9	9	4	4	1	5	0	0	0	0	126951	57102	250051	0	0	0.029995001	0.029995001	0.003332778	0	0	0	0.423099483	0.833364439	0	0.190308282	0.013331111	0.822374057	0	1.027967571	0.102086852	-0.724587147	0.365492349
10ab	WI38	Hiari	PM	M	dog	300.05	0	6002	0	1	0	0	0	0	55	0	0	0	2249	298897	36363	300	47314	0	0.003332778	0	0	0	0	0	0.996157307	0.999833361	0.157687052	0.121189802	0	0	0.458904669	11.22265753	-0.411469013	0.922957055	0.540583174
10a	IA87	Panya	PM	F	dog	300	0	63945	0	1	0	0	0	2	83	0	0	0	32855	287462	47221	299566	208828	0	0.003333333	0	0.006666667	0	0	0	0.958206667	0.998553333	0.696093333	0.157403333	0	0	8.351019889	21.09677829	-0.105300581	4.146652143	-0.218860977
10a	RJ19	Layla	PM	F	dog	300.05	0	33255	0	2	1	0	0	2	28	0	0	0	12474	237971	56.87	296251	103586	0	0.006665556	0.003332778	0.006665556	0	0	0	0.793104483	0.987338777	0.345229128	0.189535077	0	0	2.805299949	6.296969583	-0.326225282	0.945704663	0.484179485
22	IA87	Wamblee	AM	M	wolf	300.05	0	17753	0	5	4	3	3	0	13	0	0	0	752	87894	88759	254997	0	0	0.016663889	0.013331111	0	0	0	0	0.292931178	0.849848359	0	0.295814031	0.009998334	0.63762633	0.159831667	2.763047429	-0.266632052	-0.62393759	0.383162527
10ab	TU71	Imara	AM	F	dog	300.05	0	95002	0	1	0	0	0	0	34	0	0	0	0	282391	17359	300	29995	0	0.003332778	0	0	0	0	0	0.941146476	0.999833361	0.099966672	0.057853691	0	0	0	9.948890016	-0.445794577	0.556546232	0.623195796
10a	TU71	Panya	AM	F	dog	300.05	76187	63249	0	2	2	2	0	1	47	0	1	0	24732	174202	8002	222067	84319	0	0.008934036	0.008934036	0.004467018	0	0.004467018	0	0.77816343	0.991977236	0.376654472	0.026668889	0.006665556	0	6.266527591	11.90873349	-0.12653908	1.965205483	0.261281237
23	WI38	Nanuk	PM	M	wolf	300.05	0	61249	0	1	0	0	2	0	4	0	0	0	0	290641	23473	300	0	0	0.003332778	0	0	0	0	0	0.968641893	0.999833361	0	0.078230295	0	0.502510458	0	1.005020917	-0.575161644	-0.807912497	0.941882196
10ab	JV56	Hiari	AM	M	dog	300	9252	0	0	1	1	0	0	1	94	0	1	0	1961	267719	59217	290064	42815	0	0.003439405	0.003439405	0.003439405	0	0.003439405	0	0.920793952	0.997647447	0.147258107	0.19739	0	0	0.3922	18.8	-0.283451083	1.79969695	0.325956283
23	JV56	Nanuk	PM	M	wolf	300	0	87742	0	4	3	2	0	0	4	0	0	0	0	148143	31019	184643	0	0	0.013333333	0.01	0	0	0	0	0.49381	0.615476667	0	0.103396667	0.006666667	0	0	1.130699432	-0.437278827	-0.558089139	-0.383550833
10a	RJ19	Enzi	PM	M	dog	300.05	7499	25765	0	2	1	0	1	0	22	0	0	0	4748	226983	61675	286.75	76825	0	0.006836415	0.003418207	0	0	0	0	0.775874976	0.980170979	0.262603785	0.205549075	0	0.21875057	1.038627705	4.812512533	-0.375950464	0.415485791	0.584141467
10ab	AE95	Imara	AM	F	dog	300.05	47244	11.44	0	3	3	0	0	0	24	0	0	0	0	206423	25845	242507	50813	0	0.011866807	0.011866807	0	0	0	0	0.816527298	0.959261252	0.200996021	0.086135644	0	0	0	4.989432106	-0.226464751	0.255335623	0.5582247
23	AE95	Nanuk	AM	M	wolf	300.05	179704	29504	0	3	3	3	0	0	0	0	0	0	0	19711	31239	76814	0	0	0.024928124	0.024928124	0	0	0	0	0.163786083	0.638276303	0	0.104112648	0.009998334	0	0	0	-0.106362119	-0.784265221	-0.269277934
10b	AE95	Zuri	PM	F	dog	300.05	0	200749	0	1	0	0	0	0	11	0	0	0	3757	278426	9814	300	44063	0	0.003332778	0	0	0	0	0	0.927932011	0.999833361	0.146852191	0.032707882	0	0	2.270067774	6.646458747	-0.457241755	0.431174465	0.65069761
10ab	RI49	Hiari	AM	M	dog	300.05	25745	0	0	2	2	0	0	0	37	0	0	0	2496	260957	32195	272415	57156	0	0.007291154	0.007291154	0	0	0	0	0.951338838	0.993109859	0.208366599	0.107298784	0	0	0.499116814	7.398766872	-0.29938338	0.603199446	0.592087573
10a	RI49	Panya	AM	F	dog	300.05	0	84983	0	2	1	2	0	0	59	0	0	0	16.52	261408	84234	273005	133053	0	0.006665556	0.003332778	0	0	0	0	0.871214798	0.909865022	0.443436094	0.280733211	0.006665556	0	4.608796329	16.45998689	-0.191036509	2.691748107	-0.169614408
23	IA87	Nanuk	PM	M	wolf	300.05	12252	12751	0	1	1	0	1	0	1	0	0	0	0	192242	33975	260708	0	0	0.003474659	0.003474659	0	0	0	0	0.667975455	0.905871479	0	0.113231128	0	0.20884166	0	0.20884166	-0.57333682	-0.923912266	0.648295877
9a	JV56	Amarok	PM	M	wolf	300	0	167259	1	1	0	1	0	0	2	0	0	0	0	277473	27781	300	0	0.003333333	0.003333333	0	0	0	0	0	0.92491	1	0	0.092603333	0.003333333	0	0	0.904016091	-0.577423713	-0.836308935	0.946749737
10a	JV56	Layla	AM	F	dog	300	26936	103	0	3	3	1	0	1	47	0	0	0	15508	238713	78272	256571	163214	0	0.010986435	0.010986435	0.003662145	0	0	0	0.874201652	0.93960024	0.597713357	0.260906667	0.003333333	0	4.723248731	14.31472081	-0.010580346	2.851711734	-0.109005719
10a	RI49	Enzi	PM	M	dog	300.05	10.5	100249	0	2	1	0	0	0	12	0	0	0	3503	268143	25762	288.25	13817	0	0.00690727	0.003453635	0	0	0	0	0.926068037	0.995510275	0.047718874	0.085859023	0	0	1.051946687	3.603585568	-0.435942994	-0.27979475	0.804015596
10ab	RG94	Hiari	PM	M	dog	300.05	0	0	0	1	0	1	0	0	35	0	1	0	0	290754	2351	300	61964	0	0.003332778	0	0	0	0.003332778	0	0.969018497	0.999833361	0.206512248	0.007835361	0.003332778	0	0	6.998833528	-0.451726145	0.49476916	0.638584678
23	RG94	Una	AM	F	wolf	300.05	135568	144646	0	2	2	10	0	0	0	0	0	0	0	90.96	10799	105558	0	0	0.012159385	0.012159385	0	0	0	0	0.55300884	0.641760193	0	0.035990668	0.033327779	0	0	0	-0.429092912	-0.704079119	-0.26192111
22	RG94	Wamblee	AM	M	wolf	300.05	34511	35002	0	3	3	3	2	2	15	0	0	0	0	119957	14595	178314	0	0	0.011297775	0.011297775	0.00753185	0	0	0	0.451749084	0.671517178	0	0.048641893	0.009998334	0.452748181	0	3.395611361	-0.406018284	-0.35447713	-0.252185344
10b	RG94	Zuri	PM	F	dog	300.05	0	43244	0	1	0	0	0	1	34	0	0	0	31821	300	9355	300	106808	0	0.003332778	0	0.003332778	0	0	0	0.999833361	0.999833361	0.355967339	0.031178137	0	0	7.434639378	7.943739632	-0.351442976	1.547568934	0.392653662
NTE	AE95	Gero	PM	M	wolf	300.05	0	4501	0	1	0	0	0	0	3	0	0	0	752	248518	35353	300	0	0	0.003332778	0	0	0	0	0	0.828255291	0.999833361	0	0.117823696	0	0	0.15266504	0.609036065	-0.582419471	-0.896796459	0.955192803
23	AE95	Una	AM	F	wolf	300	26464	123669	1	6	6	0	1	0	3	0	0	0	0	54001	33759	87761	0	0.003655826	0.021934956	0.021934956	0	0	0	0	0.197418256	0.320838939	0	0.11253	0	0.340269153	0	1.020807459	-0.26495153	-0.3615723	-1.396965591
10ab	RI49	Imara	PM	F	dog	300.05	0	93351	0	1	0	0	0	0	28	0	0	0	1257	279.47	62053	299566	45064	0	0.003332778	0	0	0	0	0	0.931411431	0.998386936	0.150188302	0.206808865	0	0	0.364878398	8.127760657	-0.452187793	0.492868084	0.632475209
10a	RI49	Layla	PM	F	dog	300.05	37434	56752	0	2	2	0	0	0	27	0	0	0	11247	247952	86345	260814	146565	0	0.007615682	0.007615682	0	0	0	0	0.944161818	0.99313827	0.558096232	0.287768705	0	0	2.773635624	6.658501097	-0.193641643	1.625226248	0.352514077
22	RI49	Wamblee	PM	M	wolf	300.05	0	5505	0	4	3	1	1	1	8	0	0	0	0	149495	106242	281002	0	0	0.013331111	0.009998334	0.003332778	0	0	0	0.498233628	0.936517247	0	0.354080987	0.003332778	0.203704018	0	1.629632144	-0.337274438	-0.796745111	0.713768026
10ab	IA87	Hiari	AM	M	dog	300.05	6249	8.75	0	1	1	0	0	0	26	0	0	0	4997	281712	69491	286061	59689	0	0.003403664	0.003403664	0	0	0	0	0.958853101	0.973655638	0.203161323	0.231598067	0	0	1.029248198	5.355303811	-0.428154315	0.377815115	0.579864384
10ab	JV56	Imara	PM	F	dog	300	31491	56006	0	3	2	1	0	0	13	0	0	0	0	257143	26555	262501	32829	0	0.01117281	0.00744854	0	0	0	0	0.957669948	0.977624586	0.122264058	0.088516667	0.003333333	0	0	3.196799921	-0.324679093	-0.151950059	0.719847951
10a	JV56	Panya	PM	F	dog	300	71754	100002	0	3	2	7	0	1	69	0	0	0	19064	219396	91832	225063	57563	0	0.013143713	0.008762476	0.004381238	0	0	0	0.961226046	0.98605452	0.252197191	0.306106667	0.023333333	0	5.719257193	20.700207	-0.003302693	2.757452454	0.070194664
23	JV56	Una	PM	F	wolf	300.05	187967	58923	0	3	3	4	0	0	0	0	0	0	0	27.25	44684	59254	0	0	0.026765879	0.026765879	0	0	0	0	0.2431234	0.528661795	0	0.148921846	0.013331111	0	0	0	-0.088369256	-0.644350586	-0.652524402
23	RG94	Nanuk	AM	M	wolf	300.05	13.25	58496	1	3	2	4	1	0	4	0	0	0	0	218438	10241	268743	0	0.00348675	0.010460251	0.006973501	0	0	0	0	0.761638773	0.937039749	0	0.034130978	0.013331111	0.248391664	0	0.993566656	-0.414697742	-0.793278297	0.727086118
22	AE95	Wamblee	PM	M	wolf	300.05	96454	10859	0	4	4	0	0	0	1	0	0	0	0	10501	21356	119818	0	0	0.019646751	0.019646751	0	0	0	0	0.051577634	0.588508615	0	0.071174804	0	0	0	0.207475336	-0.259586469	-0.776189797	-0.440731862
NTE	RI49	Yukon	AM	F	wolf	300.05	167682	25996	0	3	3	4	0	0	3	0	0	0	0	87508	28498	129562	0	0	0.022664088	0.022664088	0	0	0	0	0.661096337	0.978801523	0	0.094977504	0.013331111	0	0	0.656804863	-0.045086526	-0.853771459	0.876566034
NTE	AE95	Yukon	AM	F	wolf	300.05	289397	2416	0	2	2	0	0	0	2	0	0	0	0	0	9159	6251	0	0	0.187740543	0.187740543	0	0	0	0	0	0.586783066	0	0.030524913	0	0	0	0.403179744	4.136737116	-0.01570797	-0.553056162
10ab	RJ19	Imara	PM	F	dog	300.05	0	0	0	1	0	0	0	0	13	0	0	0	0	266141	58588	300	33353	0	0.003332778	0	0	0	0	0	0.886988835	0.999833361	0.11115814	0.19526079	0	0	0	2.599566739	-0.529853662	-0.33719007	0.827905493
23	RJ19	Una	AM	F	wolf	300	70491	0	0	6	6	1	0	0	8	0	0	0	0	67.42	40119	118454	0	0	0.026142766	0.026142766	0	0	0	0	0.293757543	0.516119194	0	0.13373	0.003333333	0	0	1.6	-0.08839407	-0.420082394	-0.742947572
10b	RJ19	Zuri	AM	F	dog	300.05	30752	56249	0	6	3	0	0	0	22	0	1	0	18247	227444	52442	267997	86559	0	0.022280151	0.011140075	0	0	0.003713358	0	0.844581096	0.995168921	0.321424593	0.174777537	0	0	4.490629653	5.414251787	-0.019680145	0.966164406	0.514056617
NTE	TU71	Gero	PM	M	wolf	300.05	212248	28247	0	3	3	0	0	0	1	0	0	0	0	57737	16473	79.21	0	0	0.034167787	0.034167787	0	0	0	0	0.657581832	0.902143459	0	0.05490085	0	0	0	0.220748115	0.228107394	-0.785131067	0.616679957
10a	TU71	Layla	PM	F	dog	300.05	37.75	143993	0	2	1	1	0	0	27	0	1	0	1501	242395	40741	261999	87062	0	0.007624857	0.003812429	0	0	0.003812429	0	0.92411361	0.998852459	0.331917652	0.135780703	0.003332778	0	0.57709683	10.38082239	-0.271296926	1.297790311	0.447783304
23	TU71	Nanuk	PM	M	wolf	300.05	0	114744	0	6	6	0	0	0	0	0	0	0	0	52748	21151	252077	0	0	0.019996667	0.019996667	0	0	0	0	0.175797367	0.840116647	0	0.070491585	0	0	0	0	-0.175831819	-0.991687405	0.432289573
10ab	AE95	Hiari	PM	M	dog	300.05	0	0	0	1	0	0	2	0	18	0	0	0	0	286895	35309	300	32943	0	0.003332778	0	0	0	0	0	0.956157307	0.999833361	0.109791701	0.117677054	0	0.399933344	0	3.5994001	-0.516762733	-0.192836793	0.797973581
10a	AE95	Panya	PM	F	dog	300.05	0	502	0	1	1	1	0	1	28	0	1	0	37246	259212	86622	291315	76311	0	0.003332778	0.003332778	0.003332778	0	0.003332778	0	0.863896017	0.970888185	0.254327612	0.288691885	0.003332778	0	7.460440397	5.608450065	-0.374112071	0.963790019	0.427520025
NTE	JV56	Gero	PM	M	wolf	300	14249	100939	0	2	2	0	0	0	11	0	0	0	0	233961	26457	275566	0	0	0.006999101	0.006999101	0	0	0	0	0.81875829	0.96435708	0	0.08819	0	0	0	3.315566585	-0.423914992	-0.526106331	0.755016885
NTE	JV56	Yukon	PM	F	wolf	300.05	190354	37999	0	3	3	5	0	0	4	0	0	0	0	78745	50756	100605	0	0	0.027348308	0.027348308	0	0	0	0	0.717847506	0.917125511	0	0.169158474	0.016663889	0	0	0.915852258	0.063826964	-0.72241773	0.650908824
23	RI49	Nanuk	PM	M	wolf	300.05	0	173958	0	1	0	0	0	0	0	0	0	0	0	280431	14499	298148	0	0	0.003332778	0	0	0	0	0	0.934614231	0.993661056	0	0.048321946	0	0	0	0	-0.589559645	-0.938138593	0.950334015
10b	RI49	Zuri	PM	F	dog	300.05	0	164442	0	1	0	0	0	1	18	0	0	0	1608	285.9	22751	300	88307	0	0.003332778	0	0.003332778	0	0	0	0.952841193	0.999833361	0.294307615	0.075824029	0	0	0.711462451	7.96413191	-0.413351009	0.897257955	0.543703519
21	AE95	Kaspar	AM	M	wolf	300.05	267673	9015	0	1	1	0	0	0	1	0	0	0	0	0	16539	19757	0	0	0.030886123	0.030886123	0	0	0	0	0	0.610217129	0	0.055120813	0	0	0	0.206160771	0.039341851	-0.765017835	-0.370713089
NTE	RI49	Gero	AM	M	wolf	300.05	0	3438	0	1	0	0	0	0	3	0	0	0	0	283899	30.5	300	0	0	0.003332778	0	0	0	0	0	0.946172305	0.999833361	0	0.101649725	0	0	0	0.606853398	-0.580383665	-0.86505208	0.953986875
23	IA87	Una	AM	F	wolf	300.05	59239	103059	0	5	5	2	0	0	4	0	0	0	0	84752	26768	106001	0	0	0.020763171	0.020763171	0	0	0	0	0.351944056	0.44018338	0	0.089211798	0.006665556	0	0	1.218329771	-0.254266115	-0.398794901	-0.993581086
10b	IA87	Zuri	AM	F	dog	300.05	26	197.69	0	3	2	0	0	1	6	0	0	0	2252	262897	53749	273748	90815	0	0.010946907	0.007297938	0.003648969	0	0	0	0.959303047	0.998898011	0.331381135	0.179133478	0	0	1.320046893	3.516998828	-0.256467179	0.530617898	0.629108439
10ab	TU71	Hiari	PM	M	dog	300.05	0	1999	0	1	0	0	3	0	33	0	0	0	1	288149	24337	299752	42305	0	0.003332778	0	0	0	0	0	0.960336611	0.999006832	0.140993168	0.081109815	0	0.60392349	0.20130783	6.643158386	-0.472013529	0.28346497	0.684707487
21	TU71	Kaspar	PM	M	wolf	300.05	105.56	58748	0	3	2	4	0	0	3	0	0	0	0	0	27988	131751	0	0	0.015424958	0.010283305	0	0	0	0	0	0.677417862	0	0.093277787	0.013331111	0	0	0.745953204	-0.405014557	-0.833737824	-0.143200685
10b	TU71	Zuri	PM	F	dog	300.05	0	167502	0	1	0	0	1	0	17	1	0	0	499	274959	18013	299565	85.31	0	0.003332778	0	0	0.003332778	0	0	0.91637727	0.998383603	0.28431928	0.060033328	0	0.452666204	0.225880436	7.695325467	-0.423695667	0.791290271	0.561916821
NTE	RG94	Gero	AM	M	wolf	300.05	0	158509	0	1	0	0	0	0	0	0	0	0	5708	298646	14853	299889	0	0	0.003332778	0	0	0	0	0	0.99532078	0.999463423	0	0.04950175	0	0	2.419652256	0	-0.570113599	-0.75348868	0.928625296
10ab	RG94	Imara	AM	F	dog	300.07	0	194007	0	1	0	0	0	0	22	0	0	0	4142	295467	15.6	299318	85516	0	0.003332556	0	0	0	0	0	0.984660246	0.997493918	0.284986836	0.051987869	0	0	2.343135684	12.44543337	-0.352567909	1.550552091	0.385537457
21	RG94	Kaspar	PM	M	wolf	300.05	152743	43011	0	3	3	1	0	0	11	0	0	0	0	3253	21618	59005	0	0	0.020365631	0.020365631	0	0	0	0	0.022083133	0.400558018	0	0.072047992	0.003332778	0	0	2.567703734	-0.269191142	-0.316456867	-1.158553825
10a	RG94	Panya	AM	F	dog	300.05	0	106387	0	1	0	0	0	1	51	0	0	0	51732	297666	12341	299912	49564	0	0.003332778	0	0.003332778	0	0	0	0.992054658	0.999540077	0.165185802	0.041129812	0	0	16.02742909	15.80064339	-0.252454352	2.5878076	0.147592678
NTE	RG94	Yukon	PM	F	wolf	300.05	0	148266	0	1	0	0	0	0	6	0	0	0	2251	280417	16984	297898	0	0	0.003332778	0	0	0	0	0	0.934567572	0.992827862	0	0.056603899	0	0	0.889817109	2.371791493	-0.556253394	-0.583546259	0.86498322
21	RI49	Kaspar	AM	M	wolf	300	205209	30271	0	3	3	0	0	0	10	0	0	0	0	1506	21567	50103	0	0	0.031648574	0.031648574	0	0	0	0	0.015887584	0.528562838	0	0.07189	0	0	0	2.224454916	0.059248912	-0.430662461	-0.712150289
23	RI49	Una	AM	F	wolf	300.05	19747	235498	0	1	1	4	0	0	1	0	0	0	0	0	14237	3999	0	0	0.003567568	0.003567568	0	0	0	0	0	0.014266704	0	0.047448759	0.013331111	0	0	0.929483207	-0.841396094	-0.238426427	-2.438453379
10b	TU71	Enzi	AM	M	dog	300.05	0	183743	0	1	0	0	1	0	15	0	0	0	5504	258698	22145	300	107743	0	0.003332778	0	0	0	0	0	0.86218297	0.999833361	0.359083486	0.073804366	0	0.515876087	2.83938198	7.738141298	-0.387310636	1.161665571	0.476645671
23	TU71	Una	PM	F	wolf	300.05	0	220071	0	1	1	3	0	0	1	0	0	0	0	0	9117	5502	0	0	0.003332778	0.003332778	0	0	0	0	0	0.018336944	0	0.030384936	0.009998334	0	0	0.750196927	-0.848429799	-0.265374983	-2.419089699
NTE	TU71	Yukon	AM	F	wolf	300.05	287545	3502	0	1	1	4	0	0	0	0	0	0	0	0	11249	11.25	0	0	0.079968013	0.079968013	0	0	0	0	0	0.899640144	0	0.037490418	0.013331111	0	0	0	1.405366603	-0.8423668	0.607515369
10b	RG94	Enzi	PM	M	dog	300.05	0	150474	0	1	0	1	0	0	7	0	0	0	12245	299149	25603	300	27313	0	0.003332778	0	0	0	0	0	0.996997167	0.999833361	0.091028162	0.085329112	0.003332778	0	4.91188426	2.807937102	-0.496981739	0.014547257	0.750374196
9b	RG94	Etu	PM	M	wolf	300.05	217951	40868	0	5	5	3	0	0	3	0	0	0	8.2	4749	29855	22066	0	0	0.060902082	0.060902082	0	0	0	0	0.057844797	0.268773067	0	0.099500083	0.009998334	0	1.898279973	0.694492673	0.744061594	-0.096692067	-1.618462805
10a	RG94	Layla	PM	F	dog	300.05	0	184405	0	2	1	1	0	0	23	0	0	0	14462	287898	35698	294.39	120036	0	0.006665556	0.003332778	0	0	0	0	0.959500083	0.981136477	0.400053324	0.118973504	0.003332778	0	7.503307536	11.93307104	-0.212470547	2.181930007	0.183821949
9b	JV56	Etu	PM	M	wolf	300	80442	91996	0	2	2	6	0	0	8	0	0	0	13.07	8957	37501	21315	3813	0	0.00910921	0.00910921	0	0	0	0	0.040795598	0.097081409	0.017366709	0.125003333	0.02	0	3.770119805	2.30764793	-0.625394065	0.202501261	-2.268954999
21	JV56	Kaspar	PM	M	wolf	300	281188	9249	0	1	1	6	0	0	0	0	0	0	0	0	25271	15313	0	0	0.053157559	0.053157559	0	0	0	0	0	0.814001701	0	0.084236667	0.02	0	0	0	0.679124037	-0.882062875	0.327293726
10b	JV56	Zuri	PM	F	dog	300.05	0	164.71	0	1	0	0	0	0	16	0	0	0	32503	287671	43994	299.92	122818	0	0.003332778	0	0	0	0	0	0.958743543	0.999566739	0.409325112	0.14662223	0	0	14.40948722	7.093246638	-0.302053586	2.058890518	0.268397291
NTE	RJ19	Gero	PM	M	wolf	300.05	158189	0	0	2	2	1	0	0	2	0	0	0	0	109442	78504	134315	0	0	0.014098307	0.014098307	0	0	0	0	0.771473485	0.946807086	0	0.261636394	0.003332778	0	0	0.399933344	-0.278581719	-0.853825732	0.774794876
23	RJ19	Nanuk	PM	M	wolf	300.05	0	0	0	1	0	0	0	0	4	0	0	0	0	250876	41965	300	0	0	0.003332778	0	0	0	0	0	0.836113981	0.999833361	0	0.139860023	0	0	0	0.799866689	-0.581012252	-0.881072818	0.951999279
9a	IA87	Amarok	PM	M	wolf	300.05	159939	32249	3	1	1	1	0	0	6	0	0	0	0	133211	12751	138062	0	0.021411595	0.007137198	0.007137198	0	0	0	0	0.950753331	0.985375881	0	0.042496251	0.003332778	0	0	1.344281761	-0.433639376	-0.740207219	0.879843927
10b	IA87	Enzi	AM	M	dog	300.05	0	228757	1	1	0	0	0	0	13	0	0	0	2504	291719	38504	299567	20061	0.003332778	0.003332778	0	0	0	0	0	0.972234628	0.998390268	0.066858857	0.128325279	0	0	2.107359769	10.94076557	-0.428387714	0.747177262	0.575281701
10ab	IA87	Imara	AM	F	dog	300.05	0	81495	0	2	1	0	0	0	13	0	0	0	1.25	288142	71629	290.07	29074	0	0.006665556	0.003332778	0	0	0	0	0.960313281	0.966738877	0.096897184	0.238723546	0	0	0.343163048	3.568895701	-0.440614197	-0.160462815	0.684664513
21	IA87	Kaspar	AM	M	wolf	300.05	199.93	15497	0	3	3	0	0	0	10	0	0	0	0	4492	26243	39562	0	0	0.029964043	0.029964043	0	0	0	0	0.044866161	0.395145825	0	0.08746209	0	0	0	2.108570284	-0.024514933	-0.316638083	-1.170747271
NTE	IA87	Yukon	AM	F	wolf	300.05	281906	6752	0	4	4	1	0	0	2	0	0	0	0	0	12755	10849	0	0	0.220458554	0.220458554	0	0	0	0	0	0.597938713	0	0.042509582	0.003332778	0	0	0.409140192	4.995701359	0.12118833	-0.534528827
10ab	RJ19	Hiari	PM	M	dog	300.05	32497	12001	0	3	2	1	0	0	55	0	1	0	1968	214157	89588	248251	54602	0	0.011212732	0.007475154	0	0	0.003737577	0	0.800428326	0.927857284	0.204079192	0.298576904	0.003332778	0	0.409930255	11.45638416	-0.22236475	1.107162923	0.257370873
21	RJ19	Kaspar	PM	M	wolf	300.05	117687	33753	0	5	5	0	1	0	19	0	0	0	0	0	52.52	115555	0	0	0.027417842	0.027417842	0	0	0	0	0	0.633653757	0	0.175037494	0	0.225312339	0	4.280934445	0.002946545	-0.300948029	-0.403942017
10a	RJ19	Panya	PM	F	dog	300.05	0	174512	0	1	0	0	1	0	24	0	1	0	25763	297148	78059	300	35812	0	0.003332778	0	0	0	0.003332778	0	0.990328279	0.999833361	0.119353441	0.260153308	0	0.477942934	12.3132438	11.47063041	-0.339529395	1.670405684	0.362915006
NTE	RJ19	Yukon	AM	F	wolf	300.05	0	248712	0	1	1	0	0	0	5	0	0	0	0	64006	65756	80752	0	0	0.003332778	0.003332778	0	0	0	0	0.21331778	0.269128479	0	0.219150142	0	0	0	5.843624606	-0.710030993	0.203115783	-1.703096682
10b	WI38	Enzi	PM	M	dog	300.05	0	163647	0	1	0	0	1	0	11	0	0	0	2251	295395	25.75	300	12813	0	0.003332778	0	0	0	0	0	0.984485919	0.999833361	0.042702883	0.08581903	0	0.439873023	0.990154175	4.838603257	-0.512415043	-0.14466686	0.788182408
NTE	WI38	Gero	PM	M	wolf	300.05	0	130749	0	1	0	0	0	0	4	0	0	0	0	298647	30857	300	3.6	0	0.003332778	0	0	0	0	0	0.995324113	0.999833361	0.011998	0.102839527	0	0	0	1.417593517	-0.566544727	-0.714671108	0.921566264
23	WI38	Una	PM	F	wolf	300.05	0	97247	0	3	2	2	0	0	13	0	0	0	0	179508	63108	220146	0	0	0.009998334	0.006665556	0	0	0	0	0.59826029	0.733697717	0	0.210324946	0.006665556	0	0	3.846096951	-0.455485205	-0.312081469	-0.053119698
10ab	WI38	Imara	PM	F	dog	300.05	0	106517	0	1	0	0	1	0	19	0	0	0	0	293396	34566	300	72567	0	0.003332778	0	0	0	0	0	0.977823696	0.999833361	0.241849692	0.1152008	0	0.310024647	0	5.890468292	-0.455217445	0.458125198	0.647417619
21	WI38	Kaspar	PM	M	wolf	300.05	248438	18999	0	1	1	0	0	0	5	0	0	0	0	0	20997	14312	0	0	0.019375339	0.019375339	0	0	0	0	0	0.277299853	0	0.069978337	0	0	0	1.067421927	-0.349270449	-0.397754091	-1.541176109
10a	WI38	Layla	PM	F	dog	300.05	12688	198255	0	1	1	3	0	0	15	0	0	0	0	281.96	39348	286312	80811	0	0.003479931	0.003479931	0	0	0	0	0.981201411	0.996346072	0.281216723	0.131138144	0.009998334	0	0	8.841298689	-0.364937453	0.935962123	0.525099963
10a	WI38	Panya	AM	F	dog	300.05	0	84431	0	1	0	0	1	0	29	0	1	0	15248	284404	10097	300	25561	0	0.003332778	0	0	0	0.003332778	0	0.947855357	0.999833361	0.085189135	0.033651058	0	0.278268613	4.243039806	8.069789768	-0.442997261	0.582112284	0.616257826
22	WI38	Wamblee	PM	M	wolf	300.05	57745	54941	1	5	5	7	2	1	24	0	0	0	0	190951	51466	225562	0	0.00412703	0.02063515	0.02063515	0.00412703	0	0	0	0.788060502	0.930901137	0	0.171524746	0.023329445	0.489578106	0	5.874937273	-0.048130872	-0.129568372	0.558666463
NTE	WI38	Yukon	AM	F	wolf	300.05	52681	109949	0	2	2	2	0	0	17	0	0	0	0.75	199734	60246	237494	0	0	0.008085087	0.008085087	0	0	0	0	0.807433429	0.960079881	0	0.200786536	0.006665556	0	0.236716272	5.365568829	-0.371620416	-0.252490464	0.677397477
10b	WI38	Zuri	PM	F	dog	300.05	29499	177458	0	3	2	6	0	0	29	0	0	0	5.5	266153	28805	270	78.01	0	0.011088482	0.007392322	0	0	0	0	0.983744285	0.997963415	0.288337504	0.096000667	0.019996667	0	2.691855912	14.19342208	-0.130746275	1.832937697	0.324665185
10b	AE95	Enzi	AM	M	dog	300.05	0	81707	0	1	0	0	2	0	7	0	0	0	1759	271402	46282	300	15365	0	0.003332778	0	0	0	0	0	0.90452258	0.999833361	0.051208132	0.154247625	0	0.549593987	0.483367912	1.923578956	-0.549611964	-0.54439826	0.877004067
9a	RI49	Amarok	AM	M	wolf	300.05	0	19998	1	2	1	0	1	0	12	0	0	0	0	285149	21262	298499	0	0.003332778	0.006665556	0.003332778	0	0	0	0	0.950338277	0.994830862	0	0.070861523	0	0.214245926	0	2.570951109	-0.471720972	-0.602111609	0.878345075
9b	RI49	Etu	AM	M	wolf	300.05	270187	4254	0	4	4	3	0	0	8	0	0	0	461	0	11255	27273	0	0	0.133945016	0.133945016	0	0	0	0	0	0.913270602	0	0.037510415	0.009998334	0	0.093510392	1.622739996	2.840455284	-0.406974073	0.57389614
NTE	IA87	Gero	PM	M	wolf	300.05	91186	60.76	0	1	1	0	0	0	1	0	0	0	0	193498	24062	208814	0	0	0.004787805	0.004787805	0	0	0	0	0.926430596	0.99976061	0	0.080193301	0	0	0	0.250741778	-0.504226848	-0.907669474	0.963133037
10a	IA87	Layla	PM	F	dog	300.05	3501	203698	0	2	1	0	0	0	26	0	0	0	12492	280886	42828	295998	91.82	0	0.006744248	0.003372124	0	0	0	0	0.947182422	0.99814196	0.309628426	0.142736211	0	0	7.778977084	16.19063434	-0.178344103	2.457882955	0.174559576
9b	IA87	Maikan	PM	M	wolf	300.05	240126	6503	2	1	1	0	0	0	5	0	0	0	0	0	4992	6253	0	0.033375609	0.016687805	0.016687805	0	0	0	0	0	0.104348842	0	0.016637227	0	0	0	1.021982851	-0.470793068	-0.252879205	-2.137147849
9b	RJ19	Maikan	PM	M	wolf	300.05	83003	60	0	3	2	6	0	0	19	0	0	0	1.25	159403	99361	202.75	2.25	0	0.013821891	0.009214594	0	0	0	0	0.73441697	0.934129474	0.010366418	0.331148142	0.019996667	0	0.312434909	4.749010623	-0.294240741	-0.273527778	0.596873337
9a	WI38	Amarok	AM	M	wolf	300.05	0	113198	0	1	0	0	1	0	20	0	0	0	0	294389	63751	300	0	0	0.003332778	0	0	0	0	0	0.981133144	0.999833361	0	0.212467922	0	0.321109755	0	6.422195106	-0.511775233	-0.13649975	0.78660138
9b	WI38	Etu	AM	M	wolf	300	191981	56499	0	9	9	6	0	0	10	0	0	0	15065	61715	39.5	103084	19311	0	0.083318675	0.083318675	0	0	0	0	0.571334673	0.954313593	0.178774105	0.131666667	0.02	0	3.712099745	2.464055589	1.623868753	0.377935267	0.530681918
24	RG94	Chitto	PM	M	wolf	300.05	0	118591	0	8	7	2	0	0	5	0	0	0	0.25	162939	16613	233556	0	0	0.026662223	0.023329445	0	0	0	0	0.543039493	0.778390268	0	0.055367439	0.006665556	0	0.082663301	1.653266027	-0.033012758	-0.563558703	0.154597216
9a	RG94	Kenai	PM	M	wolf	300.05	242785	30508	2	6	6	3	0	0	7	0	0	3004	0.25	5744	1.61	36314	0	0.034925347	0.104776041	0.104776041	0	0	0	0.052457871	0.100305597	0.634139527	0	0.005365772	0.009998334	0	0.055649954	1.558198722	1.997416723	-0.249744393	-0.375678961
9b	RG94	Maikan	PM	M	wolf	300.05	159402	59402	0	3	2	2	0	0	14	0	0	0	0	98388	1858	135099	0	0	0.021329845	0.014219896	0	0	0	0	0.699533587	0.960546897	0	0.006192301	0.006665556	0	0	3.490575446	-0.142621775	-0.483618461	0.733044297
9b	IA87	Etu	PM	M	wolf	300.05	243741	7764	0	7	6	0	0	0	13	0	0	0	9708	0	7214	47754	4356	0	0.124314053	0.106554902	0	0	0	0	0	0.848070468	0.077358859	0.02404266	0	0	1.992842627	2.668619092	2.386428401	0.073973259	0.246206307
6	RG94	Tekoa	PM	M	wolf	300.05	176688	15943	3	3	3	3	0	0	25	0	0	0	1249	53749	11602	114332	26461	0.024318672	0.024318672	0.024318672	0	0	0	0	0.435701432	0.926800798	0.214498792	0.038666889	0.009998334	0	0.26377386	5.279700958	0.088351095	0.294978564	0.429180177
9a	AE95	Amarok	PM	M	wolf	300.05	114435	53258	2	2	2	0	0	0	6	0	0	0	0	142718	53161	175815	0	0.010774991	0.010774991	0.010774991	0	0	0	0	0.7688926	0.947202543	0	0.177173804	0	0	0	1.458718273	-0.353117717	-0.739680702	0.748000504
24	AE95	Tala	PM	F	wolf	300.05	112248	70153	0	2	2	0	0	0	3	0	0	0	0	51998	40986	121318	0	0	0.010649514	0.010649514	0	0	0	0	0.276876711	0.645988861	0	0.136597234	0	0	0	0.782959325	-0.465438424	-0.718243493	-0.259884585
24	TU71	Chitto	AM	M	wolf	300.05	61239	179452	0	10	9	2	0	0	1	0	0	0	0	8993	22489	70239	0	0	0.041874118	0.037686706	0	0	0	0	0.037657394	0.294119618	0	0.074950842	0.006665556	0	0	0.497520689	0.184626463	-0.371487384	-1.480886411
9a	TU71	Kenai	PM	M	wolf	300.05	263934	9007	0	5	5	2	0	0	5	0	0	0	495	0	23245	15066	0	0	0.138442795	0.138442795	0	0	0	0	0	0.417155831	0	0.077470422	0.006665556	0	0.102046777	1.030775521	2.80577983	0.00708059	-1.130044852
9b	TU71	Maikan	PM	M	wolf	300.05	300	0	0	0	0	3	0	0	0	0	0	0	0	0	10989	0	0	0	0	0	0	0	0	0	0	0	0	0.036623896	0.009998334	0	0	0	-0.949696239	-0.355437615	-2.459109299
6	TU71	Tekoa	AM	M	wolf	300.05	254819	32499	0	0	0	6	0	0	0	0	0	0	0	0	13717	0	0	0	0	0	0	0	0	0	0	0	0	0.045715714	0.019996667	0	0	0	-0.949696239	-0.355437615	-2.459109299
6	AE95	Tekoa	PM	M	wolf	300.05	299.7	0	0	0	0	0	0	0	0	0	0	0	0	0	5255	0	0	0	0	0	0	0	0	0	0	0	0	0.017513748	0	0	0	0	-0.949696239	-0.355437615	-2.459109299
9a	RJ19	Amarok	PM	M	wolf	300.05	46249	69092	0	3	3	0	0	0	8	0	0	0	0	198498	86.59	231712	0	0	0.011820284	0.011820284	0	0	0	0	0.782100937	0.912967246	0	0.288585236	0	0	0	2.078299951	-0.32826236	-0.621776357	0.610673103
24	RJ19	Chitto	PM	M	wolf	300.05	150247	69721	0	9	9	0	0	0	4	0	0	0	0	33962	55672	78316	0	0	0.060078904	0.060078904	0	0	0	0	0.226711081	0.522793268	0	0.18554241	0	0	0	1.041987765	0.792795191	-0.36717971	-0.722406288
9b	RJ19	Etu	PM	M	wolf	300.05	191235	37508	0	13	13	2	1	0	14	0	0	0	15747	34451	64009	100325	3101	0	0.119468823	0.119468823	0	0	0	0	0.316601571	0.921977669	0.028497909	0.213327779	0.006665556	0.228534863	3.598738488	3.199488082	2.521873025	0.150035479	0.481691133
9a	RI49	Kenai	PM	M	wolf	300.05	220854	27492	1	9	9	8	0	0	16	0	0	0	4096	13758	42757	63552	3062	0.0126269	0.113642103	0.113642103	0	0	0	0	0.173720895	0.802464771	0.038663569	0.142499583	0.026662223	0	0.901679642	3.522186104	2.319106913	0.064658846	0.104669505
6	RI49	Taima	PM	F	wolf	300.05	300	0	0	0	0	0	0	0	0	0	0	0	0	0	4005	0	0	0	0	0	0	0	0	0	0	0	0	0.013347775	0	0	0	0	-0.949696239	-0.355437615	-2.459109299
24	RI49	Tala	PM	F	wolf	300.05	37498	202043	0	2	2	4	0	0	6	0	0	0	0	15502	27347	46467	0	0	0.007617539	0.007617539	0	0	0	0	0.059043542	0.176982084	0	0.091141476	0.013331111	0	0	3.673207016	-0.654292258	-0.014054111	-1.95779608
6	RG94	Taima	PM	F	wolf	300.05	250187	5313	0	2	2	5	0	0	4	0	0	0	3996	29001	9856	47562	0	0	0.040109901	0.040109901	0	0	0	0	0.581613621	0.953853559	0	0.032847859	0.016663889	0	0.813470993	0.814285278	0.409021151	-0.704944494	0.764194458
24	RG94	Tala	PM	F	wolf	300.05	10755	177249	3	3	2	0	0	0	18	0	0	0	0	203895	14108	235995	0	0.010370038	0.010370038	0.006913358	0	0	0	0	0.704799599	0.815759	0	0.04701883	0	0	0	8.794716655	-0.362905059	0.260134356	0.085940032
9a	RJ19	Kenai	AM	M	wolf	300.05	288252	1.21	3	1	1	0	0	0	2	0	0	0.96	0	0	41.01	2811	0	0.254280387	0.084760129	0.084760129	0	0	0	0.081369724	0	0.238260722	0	0.13667722	0	0	0	0.40155267	1.341439764	-0.149984193	-1.697160838
24	RJ19	Tala	AM	F	wolf	300.05	0	70.75	0	2	1	0	0	0	23	0	0	0	2499	172505	111094	298499	0	0	0.006665556	0.003332778	0	0	0	0	0.574920847	0.994830862	0	0.370251625	0	0	0.653903184	6.018316616	-0.437032398	-0.267969103	0.78105621
6	RJ19	Tekoa	AM	M	wolf	300.05	0	164702	0	1	0	0	0	0	9	0	0	0	0.5	198971	108837	300	0	0	0.003332778	0	0	0	0	0	0.663126146	0.999833361	0	0.362729545	0	0	0.221650856	3.9897154	-0.546919278	-0.535501791	0.862698479
9a	IA87	Kenai	PM	M	wolf	300.05	264735	7006	4	5	5	0	0	0	0	0	0	23999	0	0	1996	17752	0	0.113266317	0.141582897	0.141582897	0	0	0	0.679569588	0	0.502675917	0	0.006652225	0	0	0	0	2.9002928	-0.193193409	-0.804661036
9a	AE95	Kenai	PM	M	wolf	300.05	131255	8002	13	13	12	0	0	0	11	0	0	0	503	0	39359	81493	0	0.077016499	0.077016499	0.071092153	0	0	0	0	0	0.482792737	0	0.131174804	0	0	0.103339177	2.259902482	1.15689369	-0.181652663	-0.899549546
9b	AE95	Maikan	PM	M	wolf	300.05	260186	3711	0	2	2	0	0	0	6	0	0	0	0	3.65	42676	30249	0	0	0.05017058	0.05017058	0	0	0	0	0.091561308	0.758804937	0	0.142229628	0	0	0	1.214824913	0.601359643	-0.660933879	0.100303948
24	IA87	Chitto	PM	M	wolf	300.05	138193	58	0	13	13	1	0	0	9	0	0	0	0	72751	13357	124811	0	0	0.080317811	0.080317811	0	0	0	0	0.449477007	0.771118951	0	0.044515914	0.003332778	0	0	2.23094402	1.414543882	-0.282915906	0.084045522
6	IA87	Tekoa	AM	M	wolf	300.05	300	0	0	0	0	0	0	0	0	0	0	0	0	0	0	0	0	0	0	0	0	0	0	0	0	0	0	0	0	0	0	0	-0.949696239	-0.355437615	-2.459109299
6	IA87	Taima	AM	F	wolf	300.05	300	0	0	0	0	0	0	0	0	0	0	0	0	0	0	0	0	0	0	0	0	0	0	0	0	0	0	0	0	0	0	0	-0.949696239	-0.355437615	-2.459109299
24	IA87	Tala	AM	F	wolf	300.05	81137	90502	0	4	3	0	0	0	6	0	0	0	0	159259	61247	180364	0	0	0.018272099	0.013704074	0	0	0	0	0.727499052	0.823907214	0	0.204122646	0	0	0	1.717983469	-0.249919139	-0.575691831	0.311118514
9b	TU71	Etu	PM	M	wolf	300.05	214755	12183	0	7	6	0	0	1	13	0	0	0	6005	0	37714	77508	0	0	0.082068117	0.0703441	0.011724017	0	0	0	0	0.908705082	0	0.125692385	0	0	1.251619672	2.709584635	1.352325248	-0.427138656	0.541407915
6	TU71	Taima	PM	F	wolf	300.05	281.46	11.49	0	2	2	1	0	0	1	0	0	0	0	0	18016	7248	0	0	0.107584723	0.107584723	0	0	0	0	0	0.389887036	0	0.060043326	0.003332778	0	0	0.207929027	1.980540538	-0.213995656	-1.180467138
9a	JV56	Kenai	AM	M	wolf	300	197488	69753	6	11	9	3	0	0	0	0	0	33255	0	0	35493	36811	0	0.058529733	0.107304511	0.0877946	0	0	0	0.324401046	0	0.359089668	0	0.11831	0.01	0	0	0	1.711281794	-0.222264954	-1.27789524
9b	JV56	Maikan	AM	M	wolf	300	163902	127463	0	3	3	8	0	0	4	0	0	0	0	114461	31859	134813	0	0	0.02204294	0.02204294	0	0	0	0	0.841018972	0.990558274	0	0.106196667	0.026666667	0	0	1.391005987	-0.044635921	-0.712181042	0.890893352
6	JV56	Taima	AM	F	wolf	300	261188	29.75	0	1	1	6	0	0	0	0	0	0	0	0	19948	14001	0	0	0.025765227	0.025765227	0	0	0	0	0	0.360738947	0	0.066493333	0.02	0	0	0	-0.170126068	-0.578926352	-1.22561146
24	JV56	Chitto	PM	M	wolf	300	10103	138014	0	2	1	1	1	0	7	0	0	0	755	208437	72902	282688	0	0	0.006899002	0.003449501	0	0	0	0	0.719003646	0.975132547	0	0.243006667	0.003333333	0.37040238	0.279653797	2.592816663	-0.476812097	-0.644109973	0.812198653
24	JV56	Tala	AM	F	wolf	300.05	37999	192006	0	7	6	0	1	0	14	0	0	0	0	155418	68119	212248	0	0	0.026712358	0.022896306	0	0	0	0	0.593083026	0.809949208	0	0.227025496	0	0.55532931	0	7.774610344	0.043359681	0.172685656	0.088671707
6	JV56	Tekoa	AM	M	wolf	300.05	151931	50506	1	1	1	9	0	0	17	0	0	0	606	99501	29579	148069	7755	0.006751328	0.006751328	0.006751328	0	0	0	0	0.67176392	0.999662434	0.052356551	0.098580237	0.029995001	0	0.145705767	4.087455519	-0.400322224	-0.365216574	0.824227913
24	RI49	Chitto	AM	M	wolf	300.05	149755	38999	1	6	6	4	0	0	4	0	0	0	0	32751	34.85	55852	0	0.006653581	0.039921488	0.039921488	0	0	0	0	0.217911441	0.371615822	0	0.116147309	0.013331111	0	0	0.919360585	0.219665343	-0.333749276	-1.229846457
9b	RI49	Maikan	AM	M	wolf	300.05	274398	9751	0	0	0	1	0	0	0	0	0	0	0	0	5	0	0	0	0	0	0	0	0	0	0	0	0	0.016663889	0.003332778	0	0	0	-0.949696239	-0.355437615	-2.459109299
6	RI49	Tekoa	PM	M	wolf	300.05	300	0	0	0	0	0	0	0	0	0	0	0	0	0	1499	0	0	0	0	0	0	0	0	0	0	0	0	0.004995834	0	0	0	0	-0.949696239	-0.355437615	-2.459109299
6	RJ19	Taima	AM	F	wolf	300	232929	19003	0	3	3	1	0	0	8	0	0	0	1747	29963	55492	52062	0	0	0.04472872	0.04472872	0	0	0	0	0.446735549	0.776222212	0	0.184973333	0.003333333	0	0.373028894	1.70820329	0.48166773	-0.486644735	0.132288787
24	WI38	Chitto	PM	M	wolf	300.05	113195	88253	0	8	8	0	0	0	5	0	0	0	0	90986	30763	144813	0	0	0.042813947	0.042813947	0	0	0	0	0.486933719	0.775002007	0	0.102526246	0	0	0	1.416450658	0.426398692	-0.541391639	0.142425848
9b	WI38	Maikan	AM	M	wolf	300.05	238002	2248	0	2	1	2	0	0	9	0	0	0	1599	50189	21229	59.75	4353	0	0.03223311	0.016116555	0	0	0	0	0.808873775	0.962964157	0.070155364	0.070751541	0.006665556	0	0.322160362	1.813285337	0.031300868	-0.394553267	0.730531007
24	WI38	Tala	PM	F	wolf	300.05	77248	82753	0	2	1	2	0	0	14	0	0	0	0	185943	32608	212739	0	0	0.00897658	0.00448829	0	0	0	0	0.834566117	0.954834337	0	0.108675221	0.006665556	0	0	3.865676931	-0.425799888	-0.437240104	0.705315006
10b	JV56	Enzi	AM	M	dog	300	0	222913	0	1	0	1	0	0	14	0	0	0	14984	293.9	50968	300	12811	0	0.003333333	0	0	0	0	0	0.979666667	1	0.042703333	0.169893333	0.003333333	0	11.66266686	10.89677896	-0.37069053	1.340956888	0.439919912
9b	AE95	Etu	PM	M	wolf	300.05	263185	2221	0	7	7	0	0	0	7	0	0	0	2498	0	24162	34376	0	0	0.189882002	0.189882002	0	0	0	0	0	0.932483385	0	0.080526579	0	0	0.503241793	1.410205185	4.309184944	-0.172002598	0.605676805
6	AE95	Taima	AM	F	wolf	300.05	300	0	0	0	0	0	0	0	0	0	0	0	0	0	8004	0	0	0	0	0	0	0	0	0	0	0	0	0.026675554	0	0	0	0	-0.949696239	-0.355437615	-2.459109299
6	WI38	Tekoa	PM	M	wolf	300.05	75746	19264	7	1	1	1	0	0	12	0	0	0	0	173495	67036	218963	0	0.031207647	0.004458235	0.004458235	0	0	0	0	0.773481525	0.976188566	0	0.223416097	0.003332778	0	0	2.56423041	-0.496822292	-0.657473718	0.820469497
24	TU71	Tala	PM	F	wolf	300.05	74409	164888	0	4	4	1	0	0	2	0	0	0	0	10.75	33749	76.71	0	0	0.017727275	0.017727275	0	0	0	0	0.047642051	0.339964811	0	0.11247792	0.003332778	0	0	0.887823501	-0.374841802	-0.468913482	-1.31956454
9a	WI38	Kenai	PM	M	wolf	300.05	164693	68006	0	12	12	0	2	0	9	0	0	0	0	76485	65743	122463	2743	0	0.088654447	0.088654447	0	0	0	0	0.565061282	0.904740797	0.020264929	0.219106816	0	0.5171433	0	2.327144852	1.681142762	-0.262076598	0.522279076
6	WI38	Taima	PM	F	wolf	300	262905	15503	0	1	1	2	0	0	0	0	0	0	0	20498	16259	34314	0	0	0.026957811	0.026957811	0	0	0	0	0.55258121	0.925030328	0	0.054196667	0.006666667	0	0	0	0.040953646	-0.904082512	0.710006762
10ab	AE95	Layla	PM	F	dog	300	0	48854	0	1	0	0	0	0	29	1	0	0	5961	221456	49495	300	97312	0	0.003333333	0	0	0.003333333	0	0	0.738186667	1	0.324373333	0.164983333	0	0	1.424111871	6.928240944	-0.418391032	0.823721706	0.549839461
9a	TU71	Amarok	PM	M	wolf	300	138252	68252	0	2	1	1	0	0	0	0	0	0	0	112685	21246	133.21	0	0	0.012364913	0.006182457	0	0	0	0	0.696670129	0.823565052	0	0.07082	0.003333333	0	0	0	-0.446032185	-0.825344795	0.363896486
9a	RG94	Amarok	PM	M	wolf	300	0	20997	4	1	0	0	0	0	1	0	0	0	0	275.75	9214	294.21	2.5	0.013333333	0.003333333	0	0	0	0	0	0.919166667	0.9807	0.008333333	0.030713333	0	0	0	0.215051451	-0.589087717	-0.882281111	0.894475049
22	RJ19	Wamblee	AM	M	wolf	300.05	0	82186	0	1	0	0	2	0	12	0	0	0	0	82692	53228	299564	0	0	0.003332778	0	0	0	0	0	0.275594068	0.99838027	0	0.1773971	0	0.550802335	0	3.304814012	-0.566923077	-0.773936583	0.89333149
