# Supplementary material for: Bonded by nature: Humans form equally strong and reciprocated bonds with similar raised dogs and wolves
Source: Front Psychol. 2023 Jan 4;13:1044940. doi: 10.3389/fpsyg.2022.1044940 (PMC9846132; doi:10.3389/fpsyg.2022.1044940)
Supplement: Supplementary file 2 [file Data_Sheet_2.xlsx]

## Sheet: Hi, Ch, Pa, Am, Tai, Ka
Individual bonds 1 coded
Q1. Personal information	Q2. Please rate the strength of the bond/positive relationship you have with these animals (from your perspective).						Q3. How friendly is each animal to you?						Q4. Please rate each animal's intelligence compared to others of this species.						Q5. Please rate how willing the animal is to approach you.						Q6. Please rate how trusting the animal is of you during stressful situations.						Q7. I like this animal.						Q8. Please rate the strength of the bond/positive relationship the animal has with you (from the animal's perspective).
Q1.1. Name	Q2.1. Hiari	Q2.2. Chitto	Q2.3. Payna	Q2.4. Amarok	Q2.5. Taima	Q2.6. Kaspar	Q3.1. Hiari	Q3.2. Chitto	Q3.3. Payna	Q3.4. Amarok	Q3.5. Taima	Q3.6. Kaspar	Q4.1. Hiari	Q4.2. Chitto	Q4.3. Payna	Q4.4. Amarok	Q4.5. Taima	Q4.6. Kaspar	Q5.1. Hiari	Q5.2. Chitto	Q5.3. Payna	Q5.4. Amarok	Q5.5. Taima	Q5.6. Kaspar	Q6.1. Hiari	Q6.2. Chitto	Q6.3. Payna	Q6.4. Amarok	Q6.5. Taima	Q6.6. Kaspar	Q7.1. Hiari	Q7.2. Chitto	Q7.3. Payna	Q7.4. Amarok	Q7.5. Taima	Q7.6. Kaspar	Q8.1. Hiari	Q8.2. Chitto	Q8.3. Payna	Q8.4. Amarok	Q8.5. Taima	Q8.6. Kaspar
RI49	Strong	Strong	Strong	Strong	Weak	Neutral	Extremely friendly	Friendly	Extremely friendly	Friendly	Unfriendly	Unfriendly	Slightly above average	Slightly above average	Average	Average	Average	Slightly above average	Extremely willing	Willing	Extremely willing	Willing	Unwilling	Willing	Trusting	Trusting	Trusting	Trusting	Extremely distrusting	Distrusting	Strongly agree	Strongly agree	Strongly agree	Strongly agree	Agree	Agree	Strong	Somewhat strong	Strong	Somewhat strong	Extremely weak	Neutral
JV56	Somewhat strong	Extremely strong	Strong	Extremely strong	Strong	Extremely strong	Friendly	Extremely friendly	Friendly	Extremely friendly	Somewhat friendly	Extremely friendly	Well above average	Well above average	Average	Moderately above average	Slightly above average	Well above average	Willing	Extremely willing	Extremely willing	Extremely willing	Somewhat willing	Extremely willing	Trusting	Extremely trusting	Somewhat trusting	Extremely trusting	Somewhat trusting	Somewhat trusting	Somewhat agree	Strongly agree	Agree	Strongly agree	Somewhat agree	Strongly agree	Strong	Extremely strong	Strong	Extremely strong	Somewhat strong	Somewhat strong
RJ19	Strong	Strong	Strong	Somewhat strong	Extremely strong	Weak	Extremely friendly	Friendly	Extremely friendly	Friendly	Extremely friendly	Neutral	Average	Average	Average	Average	Average	Average	Willing	Willing	Extremely willing	Willing	Extremely willing	Somewhat willing	Trusting	Trusting	Extremely trusting	Neutral	Extremely trusting	Distrusting	Strongly agree	Agree	Agree	Agree	Strongly agree	Agree	Strong	Strong	Strong	Somewhat strong	Extremely strong	Somewhat weak
IA87	Strong	Strong	Extremely strong	Strong	Weak	Somewhat strong	Friendly	Friendly	Extremely friendly	Friendly	Unfriendly	Somewhat friendly	Slightly above average	Well above average	Average	Average	Slightly above average	Average	Willing	Willing	Extremely willing	Willing	Unwilling	Somewhat willing	Trusting	Trusting	Extremely trusting	Trusting	Extremely distrusting	Neutral	Strongly agree	Agree	Strongly agree	Agree	Somewhat agree	Agree	Strong	Strong	Extremely strong	Strong	Weak	Somewhat strong
AE95	Somewhat strong	Neutral	Somewhat strong	Somewhat strong	Extremely weak	Extremely weak	Friendly	Somewhat friendly	Friendly	Friendly	Neutral	Neutral	Average	Moderately above average	Average	Slightly above average	Average	Slightly above average	Willing	Somewhat willing	Extremely willing	Willing	Somewhat unwilling	NA - Never worked with this animal	Somewhat trusting	Distrusting	Somewhat trusting	Somewhat trusting	Extremely distrusting	Extremely distrusting	Strongly agree	Agree	Agree	Strongly agree	Agree	Agree	Somewhat strong	Neutral	Somewhat strong	Somewhat strong	Extremely weak	Extremely weak
WI38	Strong	Strong	Strong	Strong	Strong	Neutral	Friendly	Friendly	Friendly	Friendly	Friendly	Neutral	Well above average	Well above average	Well above average	Well above average	Well above average	Well above average	Willing	Willing	Willing	Willing	Willing	Willing	Trusting	Trusting	Trusting	Trusting	Trusting	Neutral	Strongly agree	Strongly agree	Strongly agree	Strongly agree	Strongly agree	Strongly agree	Strong	Strong	Strong	Strong	Strong	Neutral
RG94	Extremely strong	Extremely strong	Extremely strong	Extremely strong	Strong	Somewhat weak	Extremely friendly	Extremely friendly	Extremely friendly	Extremely friendly	Extremely friendly	Neutral	Slightly above average	Well above average	Average	Slightly above average	Moderately above average	Moderately above average	Extremely willing	Extremely willing	Extremely willing	Extremely willing	Extremely willing	Willing	Trusting	Trusting	Trusting	Trusting	Trusting	Distrusting	Strongly agree	Strongly agree	Strongly agree	Strongly agree	Agree	Agree	Somewhat strong	Strong	Strong	Strong	Strong	Weak
TU71	Strong	Neutral	Somewhat strong	Neutral	Somewhat weak	Weak	Friendly	Somewhat friendly	Friendly	Somewhat friendly	NA - Never worked with this animal	NA - Never worked with this animal	Average	Moderately above average	Average	Average	Slightly above average	Slightly above average	Willing	Somewhat willing	Willing	Somewhat willing	Somewhat unwilling	Willing	Somewhat trusting	NA - Never worked with this animal	Somewhat trusting	NA - Never worked with this animal	NA - Never worked with this animal	NA - Never worked with this animal	Strongly agree	Strongly agree	Strongly agree	Strongly agree	Strongly agree	Strongly agree	Somewhat strong	Neutral	Somewhat strong	Neutral	NA - Never worked with this animal	NA - Never worked with this animal

## Sheet: Tal, Zu, Im, Et, Wa, As
Individual bonds 2 coded
Q1. Personal information	Q2. Please rate the strength of the bond/positive relationship you have with these animals (from your perspective).						Q3. How friendly is each animal to you?						Q4. Please rate each animal's intelligence compared to others of this species.						Q5. Please rate how willing the animal is to approach you.						Q6. Please rate how trusting the animal is of you during stressful situations.						Q7. I like this animal.						Q8. Please rate the strength of the bond/positive relationship the animal has with you (from the animal's perspective).
Q1.1. Name	Q2.1. Tala	Q2.2. Zuri	Q2.3. Imara	Q2.4. Etu	Q2.5. Wamblee	Q2.6. Asali	Q3.1. Tala	Q3.2. Zuri	Q3.3. Imara	Q3.4. Etu	Q3.5. Wamblee	Q3.6. Asali	Q4.1. Tala	Q4.2. Zuri	Q4.3. Imara	Q4.4. Etu	Q4.5. Wamblee	Q4.6. Asali	Q5.1. Tala	Q5.2. Zuri	Q5.3. Imara	Q5.4. Etu	Q5.5. Wamblee	Q5.6. Asali	Q6.1. Tala	Q6.2. Zuri	Q6.3. Imara	Q6.4. Etu	Q6.5. Wamblee	Q6.6. Asali	Q7.1. Tala	Q7.2. Zuri	Q7.3. Imara	Q7.4. Etu	Q7.5. Wamblee	Q7.6. Asali	Q8.1. Tala	Q8.2. Zuri	Q8.3. Imara	Q8.4. Etu	Q8.5. Wamblee	Q8.6. Asali
RI49	Somewhat strong	Strong	Strong	Neutral	Somewhat strong	Strong	Friendly	Extremely friendly	Extremely friendly	Neutral	Friendly	Extremely friendly	Moderately above average	Slightly below average	Slightly above average	Average	Slightly below average	Slightly below average	Willing	Extremely willing	Extremely willing	Willing	Willing	Extremely willing	Somewhat trusting	Trusting	Trusting	Neutral	Somewhat distrusting	Trusting	Strongly agree	Agree	Strongly agree	Agree	Agree	Strongly agree	Somewhat strong	Strong	Strong	Neutral	Neutral	Strong
JV56	Extremely strong	Extremely strong	Extremely strong	Extremely strong	Extremely strong	Extremely strong	Friendly	Extremely friendly	Friendly	Extremely friendly	Extremely friendly	Extremely friendly	Slightly above average	Well above average	Moderately above average	Well above average	Well above average	Average	Willing	Extremely willing	Extremely willing	Extremely willing	Willing	Extremely willing	Extremely trusting	Extremely trusting	Trusting	Trusting	Somewhat trusting	Extremely trusting	Strongly agree	Strongly agree	Strongly agree	Strongly agree	Strongly agree	Strongly agree	Strong	Extremely strong	Strong	Strong	Strong	Extremely strong
RJ19	Strong	Strong	Extremely strong	Extremely strong	Somewhat strong	Extremely strong	Friendly	Extremely friendly	Extremely friendly	Extremely friendly	Friendly	Extremely friendly	Average	Average	Average	Average	Average	Slightly above average	Willing	Extremely willing	Extremely willing	Extremely willing	Willing	Extremely willing	Trusting	Trusting	Extremely trusting	Trusting	Somewhat trusting	Extremely trusting	Strongly agree	Agree	Strongly agree	Strongly agree	Strongly agree	Strongly agree	Strong	Strong	Extremely strong	Extremely strong	Somewhat strong	Extremely strong
IA87	Extremely strong	Somewhat strong	Strong	Somewhat strong	Somewhat strong	Strong	Friendly	Extremely friendly	Friendly	Somewhat friendly	Somewhat friendly	Friendly	Average	Moderately above average	Slightly above average	Slightly above average	Well above average	Slightly below average	Willing	Extremely willing	Willing	Willing	Somewhat willing	Willing	Trusting	Trusting	Trusting	Somewhat trusting	Somewhat trusting	Trusting	Strongly agree	Agree	Agree	Agree	Somewhat agree	Strongly agree	Strong	Strong	Strong	Somewhat strong	Somewhat strong	Strong
AE95	Neutral	Somewhat strong	Somewhat strong	NA - Never worked with this animal	Neutral	Somewhat strong	Somewhat friendly	Friendly	Friendly	NA - Never worked with this animal	Somewhat friendly	Friendly	Slightly above average	Moderately above average	Average	Slightly above average	Average	Average	Somewhat willing	Willing	Willing	NA - Never worked with this animal	Somewhat willing	Willing	Neutral	Somewhat trusting	Somewhat trusting	NA - Never worked with this animal	Distrusting	Somewhat trusting	Strongly agree	Strongly agree	Strongly agree	Strongly agree	Strongly agree	Strongly agree	Neutral	Somewhat strong	Somewhat strong	NA - Never worked with this animal	Somewhat weak	Somewhat strong
WI38	Strong	Strong	Strong	Strong	Strong	Strong	Friendly	Friendly	Friendly	Friendly	Friendly	Friendly	Well above average	Well above average	Well above average	Well above average	Well above average	Well above average	Willing	Willing	Willing	Willing	Willing	Willing	Trusting	Trusting	Trusting	Trusting	Trusting	Trusting	Strongly agree	Strongly agree	Strongly agree	Strongly agree	Strongly agree	Strongly agree	Strong	Strong	Strong	Strong	Strong	Strong
RG94	Extremely strong	Extremely strong	Extremely strong	Somewhat strong	Somewhat strong	Extremely strong	Extremely friendly	Extremely friendly	Extremely friendly	Friendly	Friendly	Extremely friendly	Slightly above average	Moderately above average	Slightly above average	Slightly below average	Slightly above average	Slightly below average	Extremely willing	Extremely willing	Extremely willing	Extremely willing	Willing	Extremely willing	Extremely trusting	Extremely trusting	Trusting	Trusting	Somewhat trusting	Trusting	Strongly agree	Strongly agree	Strongly agree	Agree	Agree	Strongly agree	Strong	Strong	Strong	Somewhat strong	Neutral	Strong
TU71	Neutral	Strong	Somewhat strong	NA - Never worked with this animal	Neutral	Strong	Somewhat friendly	Extremely friendly	Friendly	NA - Never worked with this animal	Neutral	Friendly	Average	Average	Average	Average	Moderately above average	Average	Somewhat willing	Extremely willing	Willing	Somewhat willing	Somewhat willing	Willing	NA - Never worked with this animal	Trusting	Somewhat trusting	NA - Never worked with this animal	NA - Never worked with this animal	Trusting	Strongly agree	Strongly agree	Strongly agree	Strongly agree	Strongly agree	Strongly agree	Neutral	Strong	Somewhat strong	NA - Never worked with this animal	NA - Never worked with this animal	Strong

## Sheet: Yu, Na, En, Bo, Ke, Ma
Individual bonds 3 coded
Q1. Personal information	Q2. Please rate the strength of the bond/positive relationship you have with these animals (from your perspective).						Q3. How friendly is each animal to you?						Q4. Please rate each animal's intelligence compared to others of this species.						Q5. Please rate how willing the animal is to approach you.						Q6. Please rate how trusting the animal is of you during stressful situations.						Q7. I like this animal.						Q8. Please rate the strength of the bond/positive relationship the animal has with you (from the animal's perspective).
Q1.1. Name	Q2.1. Yukon	Q2.2. Nanuk	Q2.3. Enzi	Q2.4. Bora	Q2.5. Kenai	Q2.6. Maikan	Q3.1. Yukon	Q3.2. Nanuk	Q3.3. Enzi	Q3.4. Bora	Q3.5. Kenai	Q3.6. Maikan	Q4.1. Yukon	Q4.2. Nanuk	Q4.3. Enzi	Q4.4. Bora	Q4.5. Kenai	Q4.6. Maikan	Q5.1. Yukon	Q5.2. Nanuk	Q5.3. Enzi	Q5.4. Bora	Q5.5. Kenai	Q5.6. Maikan	Q6.1. Yukon	Q6.2. Nanuk	Q6.3. Enzi	Q6.4. Bora	Q6.5. Kenai	Q6.6. Maikan	Q7.1. Yukon	Q7.2. Nanuk	Q7.3. Enzi	Q7.4. Bora	Q7.5. Kenai	Q7.6. Maikan	Q8.1. Yukon	Q8.2. Nanuk	Q8.3. Enzi	Q8.4. Bora	Q8.5. Kenai	Q8.6. Maikan
RI49	Somewhat strong	Somewhat weak	Strong	Strong	Somewhat strong	Somewhat weak	Friendly	Somewhat unfriendly	Extremely friendly	Extremely friendly	Somewhat friendly	Unfriendly	Moderately above average	Moderately below average	Average	Slightly below average	Average	Slightly above average	Willing	Willing	Extremely willing	Extremely willing	Willing	Somewhat unwilling	Neutral	Somewhat distrusting	Extremely trusting	Extremely trusting	Somewhat trusting	Distrusting	Strongly agree	Agree	Strongly agree	Strongly agree	Strongly agree	Strongly agree	Neutral	Somewhat weak	Extremely strong	Extremely strong	Somewhat strong	Weak
JV56	Extremely strong	Extremely strong	Somewhat strong	Strong	Extremely strong	Extremely strong	Friendly	Extremely friendly	Extremely friendly	Extremely friendly	Extremely unfriendly	Extremely friendly	Moderately above average	Average	Average	Slightly below average	Well above average	Well above average	Extremely willing	Extremely willing	Extremely willing	Extremely willing	Extremely willing	Extremely willing	Trusting	Trusting	Extremely trusting	Extremely trusting	Extremely distrusting	Extremely trusting	Strongly agree	Strongly agree	Somewhat agree	Agree	Strongly agree	Strongly agree	Strong	Strong	Strong	Extremely strong	Extremely weak	Extremely strong
RJ19	Neutral	Strong	Strong	Extremely strong	Neutral	Extremely strong	Friendly	Extremely friendly	Friendly	Extremely friendly	Neutral	Extremely friendly	Average	Average	Average	Average	Average	Average	Willing	Extremely willing	Extremely willing	Extremely willing	Neutral	Extremely willing	Somewhat distrusting	Neutral	Trusting	Extremely trusting	Distrusting	Extremely trusting	Agree	Strongly agree	Agree	Strongly agree	Agree	Strongly agree	Somewhat strong	Strong	Strong	Extremely strong	Neutral	Extremely strong
IA87	Strong	Somewhat strong	Strong	Strong	Weak	Strong	Friendly	Friendly	Extremely friendly	Extremely friendly	Unfriendly	Somewhat friendly	Average	Average	Slightly above average	Average	Moderately above average	Slightly above average	Willing	Willing	Extremely willing	Extremely willing	Unwilling	Somewhat willing	Trusting	Somewhat trusting	Trusting	Trusting	Distrusting	Trusting	Agree	Agree	Agree	Agree	Somewhat agree	Agree	Somewhat strong	Somewhat strong	Strong	Strong	Weak	Somewhat strong
AE95	Somewhat strong	Weak	Strong	Strong	Extremely weak	Extremely weak	Somewhat friendly	Neutral	Friendly	Friendly	Extremely unfriendly	Somewhat unfriendly	Average	Average	Average	Slightly below average	Slightly above average	Slightly above average	Somewhat willing	Neutral	Willing	Willing	Unwilling	Somewhat unwilling	Somewhat distrusting	Distrusting	Trusting	Trusting	Extremely distrusting	Distrusting	Strongly agree	Strongly agree	Strongly agree	Strongly agree	Strongly agree	Strongly agree	Neutral	Weak	Strong	Strong	Extremely weak	Extremely weak
WI38	Strong	Strong	Strong	Strong	Strong	Strong	Friendly	Friendly	Friendly	Friendly	Somewhat friendly	Friendly	Well above average	Well above average	Well above average	Well above average	Well above average	Well above average	Willing	Willing	Willing	Willing	Willing	Willing	Trusting	Trusting	Trusting	Trusting	Somewhat trusting	Trusting	Strongly agree	Strongly agree	Strongly agree	Strongly agree	Strongly agree	Strongly agree	Strong	Strong	Strong	Strong	Somewhat strong	Strong
RG94	Somewhat strong	Somewhat strong	Extremely strong	Extremely strong	Somewhat weak	Strong	Friendly	Friendly	Extremely friendly	Extremely friendly	Neutral	Friendly	Average	Slightly below average	Moderately above average	Slightly below average	Slightly above average	Average	Willing	Somewhat willing	Willing	Extremely willing	Somewhat willing	Willing	Trusting	Somewhat trusting	Trusting	Extremely trusting	Somewhat distrusting	Somewhat trusting	Agree	Strongly agree	Strongly agree	Strongly agree	Agree	Agree	Somewhat strong	Somewhat strong	Strong	Strong	Neutral	Somewhat strong
TU71	NA - Never worked with this animal	Neutral	Somewhat strong	Strong	NA - Never worked with this animal	NA - Never worked with this animal	NA - Never worked with this animal	Somewhat friendly	Friendly	Extremely friendly	NA - Never worked with this animal	NA - Never worked with this animal	Average	Average	Average	Slightly below average	Moderately above average	Average	Somewhat willing	Somewhat willing	Willing	Extremely willing	Somewhat willing	Neutral	NA - Never worked with this animal	NA - Never worked with this animal	Trusting	Trusting	NA - Never worked with this animal	NA - Never worked with this animal	Strongly agree	Strongly agree	Strongly agree	Strongly agree	Strongly agree	Strongly agree	NA - Never worked with this animal	NA - Never worked with this animal	Somewhat strong	Strong	NA - Never worked with this animal	NA - Never worked with this animal

## Sheet: Ar, Te, La, Un, Go, Ge, 
Individual bonds 4 coded
Trainer	Q2.1. Aragorn	Q2.2. Tekoa	Q2.3. Layla	Q2.4. Una	Q2.5. Gombo	Q2.6. Gero	Q3.1. Aragorn	Q3.2. Tekoa	Q3.3. Layla	Q3.4. Una	Q3.5. Gombo	Q3.6. Gero	Q4.1. Aragorn	Q4.2. Tekoa	Q4.3. Layla	Q4.4. Una	Q4.5. Gombo	Q4.6. Gero	Q5.1. Aragorn	Q5.2. Tekoa	Q5.3. Layla	Q5.4. Una	Q5.5. Gombo	Q5.6. Gero	Q6.1. Aragorn	Q6.2. Tekoa	Q6.3. Layla	Q6.4. Una	Q6.5. Gombo	Q6.6. Gero	Q7.1. Aragorn	Q7.2. Tekoa	Q7.3. Layla	Q7.4. Una	Q7.5. Gombo	Q7.6. Gero	Q8.1. Aragorn	Q8.2. Tekoa	Q8.3. Layla	Q8.4. Una	Q8.5. Gombo	Q8.6. Gero
RI49	Somewhat weak	Weak	Strong	Neutral	Strong	Strong	Somewhat unfriendly	Extremely unfriendly	Extremely friendly	Friendly	Extremely friendly	Friendly	Average	Average	Somewhat below average	Average	Somewhat above average	Moderately above average	Somewhat willing	Extremely unwilling	Extremely willing	Somewhat willing	Extremely willing	Willing	Somewhat distrusting	Extremely distrusting	Extremely trusting	Somewhat distrusting	Extremely trusting	Neutral	Strongly agree	Agree	Strongly agree	Strongly agree	Strongly agree	Strongly agree	Somewhat weak	Extremely weak	Strong	Neutral	Strong	Somewhat strong
JV56	Extremely strong	Strong	Somewhat strong	Strong	Extremely strong	Extremely strong	Extremely friendly	Friendly	Extremely friendly	Friendly	Extremely friendly	Friendly	Somewhat above average	Well above average	Average	Moderately above average	Somewhat above average	Well above average	Extremely willing	Extremely willing	Extremely willing	Willing	Extremely willing	Extremely willing	Trusting	Trusting	Extremely trusting	Somewhat trusting	Extremely trusting	Somewhat trusting	Strongly agree	Agree	Somewhat agree	Agree	Strongly agree	Strongly agree	Strong	Extremely strong	Extremely strong	Somewhat strong	Extremely strong	Somewhat strong
RJ19	Somewhat strong	Extremely strong	Strong	Strong	Strong	Somewhat strong	Somewhat friendly	Extremely friendly	Extremely friendly	Extremely friendly	Friendly	Friendly	Average	Average	Average	Average	Average	Average	Willing	Extremely willing	Extremely willing	Willing	Willing	Willing	Somewhat trusting	Extremely trusting	Trusting	Somewhat trusting	Trusting	Distrusting	Agree	Strongly agree	Agree	Strongly agree	Agree	Strongly agree	Somewhat strong	Extremely strong	Strong	Strong	Strong	Somewhat strong
IA87	Extremely strong	Weak	Somewhat strong	Somewhat strong	Strong	Strong	Friendly	Unfriendly	Friendly	Somewhat friendly	Friendly	Friendly	Average	Average	Somewhat below average	Moderately above average	Somewhat above average	Average	Willing	Unwilling	Willing	Somewhat willing	Willing	Willing	Trusting	Extremely distrusting	Trusting	Neutral	Trusting	Neutral	Strongly agree	Neutral	Agree	Somewhat agree	Agree	Agree	Strong	Extremely weak	Strong	Somewhat strong	Strong	Somewhat strong
AE95	Neutral	NA - Never worked with this animal	Somewhat strong	Somewhat weak	Somewhat strong	Weak	Somewhat friendly	NA - Never worked with this animal	Friendly	Neutral	Friendly	Neutral	Average	Moderately above average	Somewhat below average	Average	Somewhat below average	Average	Somewhat willing	NA - Never worked with this animal	Willing	Somewhat unwilling	Willing	Somewhat unwilling	Distrusting	NA - Never worked with this animal	Somewhat trusting	Distrusting	Somewhat trusting	Extremely distrusting	Strongly agree	Strongly agree	Strongly agree	Strongly agree	Strongly agree	Strongly agree	Somewhat weak	NA - Never worked with this animal	Somewhat strong	Weak	Somewhat strong	Extremely weak
WI38	Strong	Somewhat strong	Strong	Strong	Strong	Strong	Friendly	Friendly	Friendly	Friendly	Friendly	Friendly	Well above average	Well above average	Well above average	Well above average	Well above average	Well above average	Willing	Willing	Willing	Willing	Willing	Willing	Trusting	Trusting	Trusting	Trusting	Trusting	Trusting	Strongly agree	Strongly agree	Strongly agree	Strongly agree	Strongly agree	Strongly agree	Extremely strong	Strong	Extremely strong	Extremely strong	Extremely strong	Extremely strong
RG94	Strong	Somewhat strong	Strong	Extremely strong	Strong	Neutral	Extremely friendly	Somewhat friendly	Extremely friendly	Extremely friendly	Extremely friendly	Friendly	Average	Somewhat above average	Somewhat below average	Somewhat above average	Average	Moderately above average	Extremely willing	Extremely willing	Extremely willing	Extremely willing	Extremely willing	Willing	Trusting	Somewhat trusting	Trusting	Trusting	Trusting	Somewhat distrusting	Strongly agree	Agree	Agree	Strongly agree	Strongly agree	Agree	Strong	Somewhat strong	Somewhat strong	Extremely strong	Strong	Neutral
TU71	NA - Never worked with this animal	NA - Never worked with this animal	Somewhat strong	NA - Never worked with this animal	Somewhat strong	NA - Never worked with this animal	NA - Never worked with this animal	NA - Never worked with this animal	Friendly	NA - Never worked with this animal	Friendly	NA - Never worked with this animal	Average	Average	Somewhat below average	Average	Average	Average	Neutral	NA - Never worked with this animal	Willing	NA - Never worked with this animal	Willing	NA - Never worked with this animal	NA - Never worked with this animal	NA - Never worked with this animal	Trusting	NA - Never worked with this animal	Trusting	NA - Never worked with this animal	Strongly agree	Strongly agree	Strongly agree	Strongly agree	Strongly agree	Strongly agree	Neutral	NA - Never worked with this animal	Strong	NA - Never worked with this animal	Somewhat strong	NA - Never worked with this animal
