# Supplementary material for: Bonded by nature: Humans form equally strong and reciprocated bonds with similar raised dogs and wolves
Source: Front Psychol. 2023 Jan 4;13:1044940. doi: 10.3389/fpsyg.2022.1044940 (PMC9846132; doi:10.3389/fpsyg.2022.1044940)
Supplement: Supplementary file 3 [file Data_Sheet_3.xlsx]

## Sheet: Hi, Ch, Am, Ta, Ka
Bondedness 1 coded
Rater	Trainer	Q2.1.1. Hiari	Q2.1.2. Chitto	Q2.1.3. Payna	Q2.1.4. Amarok	Q2.1.5. Taima	Q2.1.6. Kaspar	Q3.1.1. Hiari	Q3.1.2. Chitto	Q3.1.3. Payna	Q3.1.4. Amarok	Q3.1.5. Taima	Q3.1.6. Kaspar	Q4.1.1. Hiari	Q4.1.2. Chitto	Q4.1.3. Payna	Q4.1.4. Amarok	Q4.1.5. Taima	Q4.1.6. Kaspar	Q5.1.1. Hiari	Q5.1.2. Chitto	Q5.1.3. Payna	Q5.1.4. Amarok	Q5.1.5. Taima	Q5.1.6. Kaspar	Q6.1.1. Hiari	Q6.1.2. Chitto	Q6.1.3. Payna	Q6.1.4. Amarok	Q6.1.5. Taima	Q6.1.6. Kaspar
RG94	JV56	Strong	Extremely strong	Strong	Extremely strong	Strong	Neutral	Extremely friendly	Extremely friendly	Extremely friendly	Extremely friendly	Extremely friendly	Neutral	Extremely willing	Willing	Extremely willing	Extremely willing	Extremely willing	Willing	Somewhat trusting	Extremely trusting	Trusting	Extremely trusting	Trusting	Somewhat distrusting	Strong	Strong	Strong	Extremely strong	Strong	Neutral
RI49	JV56	Strong	Extremely strong	Somewhat weak	Extremely strong	Strong	Neutral	Friendly	Friendly	Somewhat unfriendly	Friendly	Friendly	Neutral	Willing	Willing	Somewhat willing	Willing	Extremely willing	Extremely willing	Somewhat distrusting	Trusting	Distrusting	Trusting	Somewhat trusting	I don@SQ@t know	Somewhat strong	Extremely strong	Weak	Extremely strong	Extremely strong	Neutral
TU71	JV56	Extremely strong	Extremely strong	Extremely strong	Extremely strong	Strong	Neutral	Friendly	Friendly	Friendly	Friendly	I don@SQ@t know	Neutral	Extremely willing	Willing	Extremely willing	Willing	I don@SQ@t know	Willing	Trusting	I don@SQ@t know	Trusting	I don@SQ@t know	I don@SQ@t know	I don@SQ@t know	Strong	Strong	Strong	Strong	Strong	Neutral
AE95	JV56	Strong	Strong	Strong	Strong	Strong	Somewhat strong	Friendly	Friendly	Friendly	Friendly	Friendly	Somewhat friendly	Willing	Willing	Somewhat willing	Willing	Willing	Somewhat willing	Trusting	Trusting	Somewhat trusting	Trusting	Trusting	Somewhat trusting	Strong	Strong	Somewhat strong	Strong	Strong	Somewhat strong
RJ19	JV56	Strong	Strong	Strong	Extremely strong	Extremely strong	Neutral	Extremely friendly	Friendly	Extremely friendly	Extremely friendly	Extremely friendly	Somewhat friendly	Extremely willing	Willing	Extremely willing	Extremely willing	Extremely willing	Willing	Extremely trusting	Trusting	Extremely trusting	Extremely trusting	Extremely trusting	Somewhat distrusting	Extremely strong	Strong	Extremely strong	Extremely strong	Extremely strong	Somewhat weak
IA87	JV56	Strong	Extremely strong	Somewhat strong	Extremely strong	Somewhat strong	Neutral	Friendly	Friendly	Friendly	Friendly	Somewhat friendly	Neutral	Willing	Willing	Somewhat willing	Willing	Somewhat willing	Willing	Trusting	Extremely trusting	Somewhat trusting	Extremely trusting	Somewhat distrusting	Distrusting	Strong	Extremely strong	Somewhat strong	Extremely strong	Somewhat strong	Neutral
JV56	RG94	Somewhat strong	Strong	Strong	Extremely strong	Somewhat strong	Somewhat strong	Friendly	Extremely friendly	Friendly	Extremely friendly	Friendly	Somewhat unfriendly	Extremely willing	Extremely willing	Extremely willing	Extremely willing	Willing	Extremely willing	Somewhat trusting	Trusting	Somewhat distrusting	Extremely trusting	Trusting	Somewhat distrusting	Somewhat strong	Extremely strong	Somewhat strong	Extremely strong	Strong	Neutral
RI49	RG94	Strong	Extremely strong	Neutral	Extremely strong	Strong	Somewhat weak	Friendly	Friendly	Somewhat unfriendly	Friendly	Friendly	Somewhat unfriendly	Willing	Willing	Somewhat willing	Willing	Extremely willing	Extremely willing	Somewhat distrusting	Trusting	Distrusting	Trusting	Somewhat trusting	I don@SQ@t know	Strong	Extremely strong	Somewhat weak	Extremely strong	Extremely strong	Neutral
TU71	RG94	Extremely strong	Extremely strong	Extremely strong	Extremely strong	Strong	Weak	Friendly	Friendly	Friendly	Friendly	I don@SQ@t know	Unfriendly	Extremely willing	Willing	Extremely willing	Willing	I don@SQ@t know	Willing	Trusting	I don@SQ@t know	Trusting	I don@SQ@t know	I don@SQ@t know	I don@SQ@t know	Strong	Strong	Strong	Strong	Strong	Weak
AE95	RG94	Strong	Strong	Strong	Strong	Strong	Somewhat strong	Friendly	Friendly	Friendly	Friendly	Friendly	Somewhat friendly	Willing	Willing	Willing	Willing	Willing	Somewhat willing	Trusting	Trusting	Trusting	Trusting	Trusting	Somewhat trusting	Strong	Strong	Strong	Strong	Strong	Somewhat strong
RJ19	RG94	Strong	Extremely strong	Strong	Extremely strong	Extremely strong	Neutral	Extremely friendly	Extremely friendly	Extremely friendly	Extremely friendly	Extremely friendly	Somewhat friendly	Extremely willing	Willing	Extremely willing	Extremely willing	Extremely willing	Willing	Trusting	Extremely trusting	Extremely trusting	Extremely trusting	Extremely trusting	Somewhat distrusting	Extremely strong	Extremely strong	Extremely strong	Extremely strong	Extremely strong	Somewhat weak
IA87	RG94	Strong	Extremely strong	Strong	Extremely strong	Strong	Neutral	Friendly	Friendly	Friendly	Friendly	Friendly	Neutral	Willing	Willing	Willing	Willing	Willing	Willing	Trusting	Extremely trusting	Trusting	Extremely trusting	Trusting	Distrusting	Strong	Extremely strong	Strong	Extremely strong	Strong	Neutral
RG94	AE95	Strong	Somewhat strong	Strong	Strong	Extremely weak	Neutral	Extremely friendly	Friendly	Extremely friendly	Extremely friendly	Neutral	Neutral	Extremely willing	Willing	Extremely willing	Extremely willing	Unwilling	Willing	Trusting	Somewhat trusting	Trusting	Trusting	Extremely distrusting	Distrusting	Strong	Somewhat strong	Strong	Strong	Weak	Neutral
JV56	AE95	Strong	Neutral	Extremely strong	Extremely strong	Somewhat weak	Somewhat strong	Friendly	Friendly	Extremely friendly	Extremely friendly	Somewhat unfriendly	Somewhat friendly	Extremely willing	Extremely willing	Extremely willing	Extremely willing	Somewhat unwilling	Extremely willing	Trusting	Neutral	Trusting	Trusting	Distrusting	I don@SQ@t know	Strong	Neutral	Extremely strong	Strong	Somewhat weak	Neutral
RI49	AE95	Strong	Strong	Extremely strong	Strong	Somewhat weak	Neutral	Friendly	Friendly	Extremely friendly	Friendly	Somewhat unfriendly	Neutral	Willing	Willing	Extremely willing	Willing	Unwilling	Extremely willing	Somewhat trusting	Somewhat trusting	Somewhat trusting	Somewhat trusting	Extremely distrusting	I don@SQ@t know	Strong	Strong	Strong	Strong	Weak	Neutral
TU71	AE95	Strong	Somewhat strong	Strong	Strong	Weak	Neutral	Friendly	Friendly	Friendly	Friendly	Neutral	Neutral	Extremely willing	Willing	Extremely willing	Willing	I don@SQ@t know	Willing	Trusting	Neutral	Trusting	Somewhat trusting	I don@SQ@t know	I don@SQ@t know	Strong	Somewhat strong	Strong	Somewhat strong	Somewhat weak	Neutral
RJ19	AE95	Strong	Neutral	Strong	Strong	Weak	Neutral	Extremely friendly	Friendly	Extremely friendly	Extremely friendly	Neutral	Neutral	Extremely willing	Willing	Extremely willing	Extremely willing	Somewhat unwilling	Willing	Extremely trusting	Somewhat trusting	Trusting	Trusting	Extremely distrusting	Distrusting	Extremely strong	Neutral	Strong	Strong	Weak	Extremely weak
IA87	AE95	Strong	Somewhat strong	Strong	Strong	Weak	Neutral	Friendly	Friendly	Extremely friendly	Friendly	I don@SQ@t know	Neutral	Willing	Willing	Extremely willing	Willing	Unwilling	Willing	Trusting	Somewhat trusting	Extremely trusting	Trusting	Extremely distrusting	Distrusting	Strong	Somewhat strong	Extremely strong	Strong	Weak	Neutral
RG94	RJ19	Strong	Somewhat strong	Strong	Neutral	Strong	Neutral	Extremely friendly	Friendly	Extremely friendly	Friendly	Extremely friendly	Neutral	Extremely willing	Willing	Extremely willing	I don@SQ@t know	Extremely willing	Willing	Somewhat trusting	Somewhat trusting	Trusting	Neutral	Trusting	Distrusting	Strong	Somewhat strong	Strong	Somewhat weak	Strong	Neutral
JV56	RJ19	Strong	Somewhat strong	Strong	Somewhat strong	Strong	Somewhat strong	Extremely friendly	Friendly	Extremely friendly	Friendly	Extremely friendly	Somewhat friendly	Extremely willing	Extremely willing	Extremely willing	Extremely willing	Extremely willing	Extremely willing	Trusting	Somewhat trusting	Trusting	Somewhat trusting	Trusting	I don@SQ@t know	Strong	Somewhat strong	Extremely strong	Somewhat strong	Extremely strong	Neutral
RI49	RJ19	Extremely strong	Strong	Extremely strong	Strong	Extremely strong	Neutral	Friendly	Friendly	Extremely friendly	Friendly	Extremely friendly	Neutral	Willing	Willing	Extremely willing	Willing	Extremely willing	Extremely willing	Trusting	Somewhat trusting	Trusting	Somewhat trusting	Trusting	I don@SQ@t know	Strong	Strong	Extremely strong	Strong	Extremely strong	Neutral
TU71	RJ19	Extremely strong	Strong	Extremely strong	I don@SQ@t know	Strong	Neutral	Friendly	Friendly	Friendly	Friendly	Extremely friendly	Neutral	Extremely willing	Willing	Extremely willing	I don@SQ@t know	Willing	Willing	Trusting	I don@SQ@t know	Trusting	I don@SQ@t know	I don@SQ@t know	I don@SQ@t know	Strong	Somewhat strong	Strong	I don@SQ@t know	Strong	Neutral
AE95	RJ19	Strong	Strong	Strong	Somewhat strong	Strong	Neutral	Friendly	Friendly	Friendly	Friendly	Friendly	Neutral	Willing	Willing	Willing	Willing	Willing	Somewhat unwilling	Trusting	Trusting	Trusting	Somewhat trusting	Trusting	I don@SQ@t know	Strong	Somewhat strong	Strong	Somewhat strong	Strong	Neutral
IA87	RJ19	Strong	Strong	Strong	Strong	Strong	Neutral	Friendly	Friendly	Extremely friendly	Friendly	Friendly	Neutral	Willing	Willing	Extremely willing	Willing	Willing	Willing	Trusting	Trusting	Extremely trusting	Somewhat trusting	Trusting	Distrusting	Strong	Strong	Extremely strong	Somewhat strong	Strong	Neutral
RG94	RI49	Strong	Somewhat weak	Neutral	Neutral	Extremely weak	Neutral	Friendly	Friendly	Friendly	Somewhat friendly	Neutral	Neutral	Willing	Somewhat willing	Willing	Somewhat willing	Extremely unwilling	Willing	Somewhat distrusting	Somewhat distrusting	Neutral	Somewhat distrusting	Extremely distrusting	Distrusting	Somewhat weak	Neutral	Somewhat weak	Weak	Extremely weak	Neutral
JV56	RI49	Somewhat weak	Somewhat strong	Somewhat strong	Neutral	Extremely weak	Somewhat strong	Somewhat friendly	Friendly	Somewhat friendly	Somewhat friendly	Extremely unfriendly	Somewhat friendly	Extremely willing	Extremely willing	Extremely willing	Somewhat willing	Somewhat unwilling	Extremely willing	Somewhat distrusting	Somewhat trusting	Somewhat trusting	Distrusting	Extremely distrusting	I don@SQ@t know	Somewhat weak	Somewhat strong	Somewhat weak	Neutral	Extremely weak	Neutral
TU71	RI49	Strong	Somewhat strong	Strong	I don@SQ@t know	Weak	Neutral	Friendly	Friendly	Friendly	Friendly	I don@SQ@t know	Neutral	Extremely willing	Willing	Extremely willing	I don@SQ@t know	I don@SQ@t know	Willing	Trusting	Neutral	Trusting	Somewhat trusting	I don@SQ@t know	I don@SQ@t know	Strong	Somewhat strong	Strong	Somewhat strong	I don@SQ@t know	Neutral
AE95	RI49	Somewhat strong	Neutral	Neutral	Neutral	Weak	Weak	Friendly	Friendly	Friendly	Friendly	Neutral	Neutral	Willing	Willing	Somewhat willing	Willing	Unwilling	Neutral	Somewhat trusting	Somewhat trusting	Somewhat trusting	Neutral	Distrusting	I don@SQ@t know	Somewhat strong	Somewhat strong	Neutral	Neutral	Weak	Neutral
RJ19	RI49	Strong	Strong	Strong	Somewhat strong	Weak	Neutral	Extremely friendly	Friendly	Extremely friendly	Friendly	Neutral	Neutral	Extremely willing	Willing	Extremely willing	Extremely willing	Unwilling	Willing	Trusting	Neutral	Trusting	Neutral	Extremely distrusting	Distrusting	Strong	Somewhat strong	Strong	Neutral	Extremely weak	Weak
IA87	RI49	Strong	Strong	Strong	Somewhat strong	Weak	Neutral	Friendly	Friendly	Extremely friendly	Friendly	I don@SQ@t know	Neutral	Willing	Willing	Extremely willing	Willing	Unwilling	Willing	Trusting	Trusting	Trusting	Somewhat trusting	Extremely distrusting	Distrusting	Strong	Strong	Strong	Somewhat strong	Weak	Neutral
RG94	IA87	Strong	Strong	Strong	Somewhat strong	Somewhat weak	Neutral	Extremely friendly	Friendly	Extremely friendly	Friendly	Neutral	Neutral	Extremely willing	Willing	Extremely willing	Willing	Unwilling	Willing	Trusting	Trusting	Trusting	Trusting	Extremely distrusting	Somewhat distrusting	Strong	Somewhat strong	Extremely strong	Strong	Weak	Neutral
JV56	IA87	Strong	Strong	Extremely strong	Strong	Somewhat weak	Strong	Friendly	Extremely friendly	Extremely friendly	Friendly	Neutral	Somewhat friendly	Extremely willing	Extremely willing	Extremely willing	Extremely willing	Somewhat willing	Extremely willing	Trusting	Trusting	Trusting	Trusting	Distrusting	I don@SQ@t know	Strong	Strong	Extremely strong	Strong	Somewhat weak	Neutral
RI49	IA87	Strong	Strong	Extremely strong	Strong	Somewhat weak	Neutral	Friendly	Friendly	Extremely friendly	Friendly	Somewhat unfriendly	Neutral	Willing	Willing	Extremely willing	Willing	Unwilling	Extremely willing	Somewhat trusting	Somewhat trusting	Trusting	Somewhat trusting	Extremely distrusting	I don@SQ@t know	Strong	Strong	Extremely strong	Strong	Weak	Neutral
TU71	IA87	Extremely strong	Somewhat strong	Extremely strong	Strong	Neutral	Neutral	Friendly	Friendly	Friendly	Friendly	Neutral	Neutral	Extremely willing	Willing	Extremely willing	Willing	I don@SQ@t know	Willing	Trusting	Trusting	Trusting	Trusting	I don@SQ@t know	I don@SQ@t know	Strong	Strong	Strong	Strong	Somewhat weak	Neutral
AE95	IA87	Strong	Strong	Strong	Somewhat strong	Weak	Neutral	Friendly	Friendly	Friendly	Friendly	Neutral	Neutral	Willing	Willing	Willing	Willing	Unwilling	Somewhat unwilling	Trusting	Trusting	Trusting	Somewhat trusting	Distrusting	I don@SQ@t know	Strong	Somewhat strong	Strong	Strong	Weak	Neutral
RJ19	IA87	Strong	Strong	Extremely strong	Somewhat strong	Weak	Neutral	Extremely friendly	Extremely friendly	Extremely friendly	Friendly	Neutral	Somewhat friendly	Extremely willing	Willing	Extremely willing	Extremely willing	Somewhat unwilling	Willing	Extremely trusting	Trusting	Extremely trusting	Trusting	Extremely distrusting	Distrusting	Strong	Strong	Extremely strong	Strong	Extremely weak	Somewhat weak
RG94	WI38	Strong	Extremely strong	Strong	Extremely strong	Strong	Somewhat strong	Extremely friendly	Extremely friendly	Extremely friendly	Extremely friendly	Extremely friendly	Somewhat friendly	Extremely willing	Willing	Extremely willing	Extremely willing	Extremely willing	Willing	Trusting	Extremely trusting	Trusting	Extremely trusting	Trusting	Somewhat trusting	Strong	Strong	Strong	Extremely strong	Strong	Neutral
JV56	WI38	Strong	Strong	Strong	Extremely strong	Strong	Extremely strong	Friendly	Extremely friendly	Friendly	Extremely friendly	Extremely friendly	Friendly	Extremely willing	Extremely willing	Extremely willing	Extremely willing	Extremely willing	Extremely willing	Somewhat trusting	Trusting	Trusting	Extremely trusting	Extremely trusting	Trusting	Somewhat strong	Extremely strong	Strong	Extremely strong	Strong	Somewhat strong
RI49	WI38	Strong	Extremely strong	Extremely strong	Extremely strong	Extremely strong	Somewhat strong	Friendly	Friendly	Extremely friendly	Friendly	Extremely friendly	Somewhat friendly	Willing	Willing	Extremely willing	Willing	Extremely willing	Extremely willing	Somewhat trusting	Trusting	Trusting	Trusting	Trusting	I don@SQ@t know	Strong	Extremely strong	Extremely strong	Extremely strong	Extremely strong	Somewhat strong
TU71	WI38	Extremely strong	Extremely strong	Extremely strong	Extremely strong	Extremely strong	Strong	Friendly	Friendly	Friendly	Friendly	Extremely friendly	Somewhat friendly	Extremely willing	Willing	Extremely willing	Willing	Willing	Willing	Trusting	Trusting	Trusting	Trusting	Trusting	Somewhat trusting	Strong	Strong	Strong	Strong	Strong	Neutral
AE95	WI38	Strong	Strong	Strong	Strong	Strong	Strong	Friendly	Friendly	Friendly	Friendly	Friendly	Friendly	Willing	Willing	Willing	Willing	Willing	Willing	Trusting	Trusting	Trusting	Trusting	Trusting	Trusting	Strong	Strong	Strong	Strong	Strong	Strong
RJ19	WI38	Strong	Extremely strong	Strong	Extremely strong	Extremely strong	Somewhat strong	Extremely friendly	Extremely friendly	Extremely friendly	Extremely friendly	Extremely friendly	Somewhat friendly	Extremely willing	Willing	Extremely willing	Extremely willing	Extremely willing	Willing	Extremely trusting	Extremely trusting	Extremely trusting	Extremely trusting	Extremely trusting	Neutral	Extremely strong	Extremely strong	Extremely strong	Extremely strong	Extremely strong	Somewhat strong
IA87	WI38	Strong	Extremely strong	Strong	Extremely strong	Strong	Somewhat strong	Friendly	Friendly	Extremely friendly	Friendly	Friendly	Somewhat friendly	Willing	Willing	Extremely willing	Willing	Willing	Willing	Trusting	Extremely trusting	Extremely trusting	Extremely trusting	Trusting	Somewhat trusting	Strong	Extremely strong	Extremely strong	Extremely strong	Strong	Somewhat strong
RG94	TU71	Somewhat strong	Weak	Somewhat strong	Neutral	NA - Never worked with this animal	NA - Never worked with this animal	Friendly	Friendly	Friendly	Somewhat friendly	NA - Never worked with this animal	NA - Never worked with this animal	Willing	Somewhat willing	Willing	Willing	NA - Never worked with this animal	Willing	Neutral	Somewhat distrusting	Trusting	Neutral	NA - Never worked with this animal	NA - Never worked with this animal	Somewhat strong	Somewhat weak	Somewhat strong	Neutral	NA - Never worked with this animal	NA - Never worked with this animal
JV56	TU71	Strong	Neutral	Strong	Neutral	Neutral	Neutral	Friendly	Friendly	Extremely friendly	Friendly	Neutral	Neutral	Extremely willing	Extremely willing	Extremely willing	Extremely willing	Neutral	Extremely willing	Somewhat trusting	I don@SQ@t know	Somewhat trusting	I don@SQ@t know	I don@SQ@t know	I don@SQ@t know	Somewhat strong	Neutral	Somewhat strong	Neutral	Weak	Neutral
RI49	TU71	Somewhat strong	Neutral	Somewhat strong	Neutral	Neutral	Neutral	Friendly	Friendly	Extremely friendly	Friendly	Somewhat unfriendly	Neutral	Willing	Willing	Extremely willing	Willing	Unwilling	Extremely willing	Neutral	Neutral	Neutral	Neutral	Extremely distrusting	I don@SQ@t know	Somewhat strong	Neutral	Somewhat strong	Neutral	Weak	Neutral
AE95	TU71	Somewhat strong	Neutral	Neutral	Neutral	Weak	Weak	Friendly	Somewhat friendly	Friendly	Friendly	I don@SQ@t know	I don@SQ@t know	Willing	Somewhat willing	Somewhat willing	Willing	I don@SQ@t know	I don@SQ@t know	Somewhat trusting	Somewhat distrusting	Somewhat trusting	Neutral	Distrusting	I don@SQ@t know	Somewhat strong	Neutral	Somewhat strong	Neutral	Weak	I don@SQ@t know
RJ19	TU71	Somewhat strong	Neutral	Somewhat strong	Neutral	Weak	Somewhat weak	Extremely friendly	Friendly	Extremely friendly	Friendly	Neutral	Neutral	Extremely willing	Willing	Extremely willing	Willing	Somewhat unwilling	Willing	Trusting	Neutral	Trusting	Neutral	Extremely distrusting	Distrusting	Somewhat strong	Neutral	Somewhat strong	Neutral	Extremely weak	Weak
IA87	TU71	Strong	Neutral	Strong	Somewhat strong	Weak	Neutral	Friendly	Friendly	Friendly	Friendly	I don@SQ@t know	Neutral	Willing	Somewhat willing	Willing	Willing	Unwilling	Willing	Trusting	Neutral	Trusting	Neutral	Extremely distrusting	Distrusting	Strong	Somewhat strong	Strong	Neutral	Weak	Neutral

## Sheet: Tal, Zu, Im, Et, Wa, As
Bondedness 2 coded
Rater	Trainer	Q2.1.1. Tala	Q2.1.2. Zuri	Q2.1.3. Imara	Q2.1.4. Etu	Q2.1.5. Wamblee	Q2.1.6. Asali	Q3.1.1. Tala	Q3.1.2. Zuri	Q3.1.3. Imara	Q3.1.4. Etu	Q3.1.5. Wamblee	Q3.1.6. Asali	Q4.1.1. Tala	Q4.1.2. Zuri	Q4.1.3. Imara	Q4.1.4. Etu	Q4.1.5. Wamblee	Q4.1.6. Asali	Q5.1.1. Tala	Q5.1.2. Zuri	Q5.1.3. Imara	Q5.1.4. Etu	Q5.1.5. Wamblee	Q5.1.6. Asali	Q6.1.1. Tala	Q6.1.2. Zuri	Q6.1.3. Imara	Q6.1.4. Etu	Q6.1.5. Wamblee	Q6.1.6. Asali
RG94	JV56	Extremely strong	Extremely strong	Strong	Strong	Somewhat strong	Strong	Extremely friendly	Extremely friendly	Friendly	Friendly	Friendly	Friendly	Willing	Extremely willing	Willing	Extremely willing	Willing	Willing	Extremely trusting	Trusting	Trusting	Extremely distrusting	Trusting	Trusting	Strong	Strong	Strong	Strong	Strong	Strong
TU71	JV56	Extremely strong	Extremely strong	Extremely strong	Extremely strong	Extremely strong	Extremely strong	Friendly	Extremely friendly	Friendly	Friendly	Friendly	Friendly	Willing	Extremely willing	Extremely willing	Willing	Willing	Extremely willing	Trusting	Extremely trusting	Extremely trusting	Trusting	Trusting	Extremely trusting	Strong	Extremely strong	Strong	Strong	Strong	Extremely strong
AE95	JV56	Strong	Strong	Strong	Strong	Strong	Strong	Friendly	Friendly	Friendly	Friendly	Friendly	Friendly	Willing	Willing	Willing	Willing	Willing	Willing	Trusting	Trusting	Trusting	Trusting	Trusting	Trusting	Strong	Strong	Strong	Strong	Strong	Strong
RI49	JV56	Extremely strong	Extremely strong	Somewhat weak	Strong	Strong	Extremely strong	Friendly	Extremely friendly	Somewhat unfriendly	Somewhat friendly	Friendly	Friendly	Willing	Extremely willing	Somewhat willing	Extremely willing	Willing	Willing	Trusting	Trusting	Somewhat distrusting	I don@SQ@t know	Somewhat distrusting	Trusting	Extremely strong	Extremely strong	Somewhat weak	Strong	Somewhat strong	Strong
RJ19	JV56	Strong	Extremely strong	Extremely strong	Extremely strong	Strong	Strong	Friendly	Extremely friendly	Extremely friendly	Friendly	Friendly	Extremely friendly	Willing	Extremely willing	Extremely willing	Extremely willing	Extremely willing	Extremely willing	Trusting	Extremely trusting	Extremely trusting	Extremely trusting	Trusting	Extremely trusting	Strong	Extremely strong	Extremely strong	Extremely strong	Strong	Extremely strong
IA87	JV56	Extremely strong	Strong	Strong	Extremely strong	Strong	Strong	Friendly	Extremely friendly	Friendly	Friendly	Friendly	Friendly	Willing	Extremely willing	Willing	Extremely willing	Willing	Willing	Extremely trusting	Extremely trusting	Trusting	Trusting	Trusting	Trusting	Strong	Extremely strong	Somewhat strong	Extremely strong	Strong	Strong
JV56	RG94	Extremely strong	Extremely strong	Strong	Strong	Strong	Strong	Extremely friendly	Extremely friendly	Friendly	Friendly	Friendly	Extremely friendly	Willing	Extremely willing	Willing	Extremely willing	Somewhat willing	Willing	Trusting	Extremely trusting	Somewhat trusting	Extremely trusting	Somewhat trusting	Trusting	Extremely strong	Extremely strong	Strong	Extremely strong	Somewhat strong	Strong
TU71	RG94	Extremely strong	Extremely strong	Extremely strong	Strong	Extremely strong	Extremely strong	Friendly	Extremely friendly	Friendly	Friendly	Friendly	Friendly	Willing	Extremely willing	Extremely willing	Willing	Willing	Extremely willing	Trusting	Trusting	Extremely trusting	Trusting	Trusting	Extremely trusting	Extremely strong	Extremely strong	Strong	Strong	Strong	Extremely strong
AE95	RG94	Strong	Strong	Strong	Strong	Strong	Strong	Friendly	Friendly	Friendly	Friendly	Friendly	Friendly	Willing	Willing	Willing	Willing	Willing	Willing	Trusting	Trusting	Trusting	Trusting	Trusting	Trusting	Strong	Strong	Strong	Strong	Strong	Strong
RI49	RG94	Extremely strong	Extremely strong	Extremely strong	Extremely strong	Strong	Extremely strong	Friendly	Extremely friendly	Friendly	Somewhat friendly	Friendly	Friendly	Willing	Extremely willing	Extremely willing	Extremely willing	Willing	Willing	Trusting	Trusting	Trusting	Trusting	Somewhat distrusting	Trusting	Extremely strong	Extremely strong	Extremely strong	Extremely strong	Somewhat strong	Strong
RJ19	RG94	Extremely strong	Strong	Extremely strong	Extremely strong	Strong	Strong	Friendly	Extremely friendly	Extremely friendly	Extremely friendly	Extremely friendly	Extremely friendly	Willing	Extremely willing	Extremely willing	Extremely willing	Extremely willing	Extremely willing	Trusting	Extremely trusting	Extremely trusting	Extremely trusting	Trusting	Extremely trusting	Strong	Extremely strong	Extremely strong	Extremely strong	Strong	Extremely strong
IA87	RG94	Extremely strong	Strong	Strong	Extremely strong	Somewhat strong	Strong	Friendly	Extremely friendly	Friendly	Friendly	Friendly	Friendly	Willing	Extremely willing	Willing	Extremely willing	Somewhat willing	Willing	Extremely trusting	Extremely trusting	Extremely trusting	Trusting	Somewhat distrusting	Trusting	Extremely strong	Extremely strong	Strong	Extremely strong	Strong	Strong
JV56	AE95	Somewhat strong	Extremely strong	Strong	Neutral	Neutral	Strong	Friendly	Extremely friendly	Friendly	Somewhat friendly	Extremely friendly	Extremely friendly	Willing	Extremely willing	Willing	Extremely willing	Willing	Willing	Neutral	Extremely trusting	Trusting	I don@SQ@t know	Somewhat trusting	Trusting	Neutral	Extremely strong	Strong	Neutral	Somewhat strong	Strong
RG94	AE95	Somewhat strong	Extremely strong	Strong	Neutral	Neutral	Strong	Friendly	Extremely friendly	Friendly	Neutral	Friendly	Friendly	Willing	Extremely willing	Willing	Willing	Willing	Willing	Somewhat trusting	Trusting	Somewhat trusting	I don@SQ@t know	I don@SQ@t know	Somewhat trusting	Somewhat strong	Strong	Strong	Neutral	Neutral	Somewhat strong
TU71	AE95	Somewhat strong	Strong	Strong	NA - Never worked with this animal	Somewhat strong	Strong	Friendly	Extremely friendly	Friendly	NA - Never worked with this animal	Friendly	Friendly	Somewhat willing	Extremely willing	Extremely willing	Willing	Willing	Extremely willing	Somewhat trusting	Somewhat trusting	Trusting	NA - Never worked with this animal	Neutral	Trusting	Somewhat strong	Extremely strong	Strong	NA - Never worked with this animal	Neutral	Strong
RI49	AE95	Somewhat strong	Extremely strong	Extremely strong	Neutral	Somewhat strong	Strong	Friendly	Extremely friendly	Friendly	I don@SQ@t know	Somewhat friendly	Friendly	Willing	Extremely willing	Extremely willing	NA - Never worked with this animal	Willing	Willing	Somewhat trusting	Trusting	Trusting	I don@SQ@t know	I don@SQ@t know	Trusting	Somewhat strong	Extremely strong	Extremely strong	I don@SQ@t know	Somewhat strong	Strong
RJ19	AE95	Somewhat strong	Strong	Extremely strong	Neutral	Neutral	Strong	Friendly	Extremely friendly	Extremely friendly	Friendly	Friendly	Extremely friendly	Willing	Extremely willing	Extremely willing	Willing	Willing	Extremely willing	Neutral	Trusting	Extremely trusting	Neutral	Somewhat distrusting	Trusting	Neutral	Strong	Extremely strong	Neutral	Neutral	Strong
IA87	AE95	Somewhat strong	Strong	Strong	NA - Never worked with this animal	Somewhat strong	Strong	Friendly	Extremely friendly	Friendly	Somewhat friendly	Somewhat friendly	Friendly	Somewhat willing	Extremely willing	Willing	Willing	Somewhat willing	Willing	Somewhat trusting	Extremely trusting	Extremely trusting	Neutral	Somewhat distrusting	Trusting	Somewhat strong	Extremely strong	Strong	Neutral	Somewhat strong	Strong
JV56	RJ19	Somewhat strong	Extremely strong	Strong	Neutral	Somewhat strong	Strong	Friendly	Extremely friendly	Friendly	Friendly	Friendly	Extremely friendly	Willing	Extremely willing	Willing	Extremely willing	Somewhat willing	Willing	Somewhat trusting	Extremely trusting	Trusting	Extremely trusting	Trusting	Trusting	Somewhat strong	Extremely strong	Strong	Extremely strong	Somewhat strong	Strong
RG94	RJ19	Neutral	Extremely strong	Strong	Strong	Neutral	Somewhat strong	Somewhat friendly	Extremely friendly	Friendly	Friendly	Somewhat friendly	Friendly	Somewhat willing	Extremely willing	Willing	Extremely willing	Somewhat willing	Willing	Somewhat distrusting	Trusting	Somewhat trusting	Extremely trusting	Somewhat distrusting	Somewhat trusting	Neutral	Strong	Strong	Strong	Neutral	Somewhat strong
TU71	RJ19	Somewhat strong	Strong	Strong	Extremely strong	Somewhat strong	Strong	Friendly	Extremely friendly	Friendly	Friendly	Friendly	Friendly	Willing	Extremely willing	Extremely willing	Willing	Willing	Extremely willing	Trusting	Somewhat trusting	Trusting	Trusting	Somewhat trusting	Trusting	Somewhat strong	Extremely strong	Strong	Strong	Somewhat strong	Strong
AE95	RJ19	Strong	Strong	Strong	Strong	Somewhat strong	Strong	Friendly	Friendly	Friendly	Friendly	Somewhat friendly	Friendly	Willing	Willing	Willing	Willing	Somewhat willing	Willing	Trusting	Trusting	Trusting	Trusting	Somewhat trusting	Trusting	Strong	Strong	Strong	Strong	Somewhat strong	Strong
RI49	RJ19	Strong	Extremely strong	Extremely strong	Strong	Somewhat strong	Extremely strong	Friendly	Extremely friendly	Friendly	Somewhat friendly	Somewhat friendly	Friendly	Willing	Extremely willing	Extremely willing	Extremely willing	Willing	Willing	Trusting	Trusting	Trusting	I don@SQ@t know	I don@SQ@t know	Trusting	Strong	Extremely strong	Extremely strong	Strong	Somewhat strong	Strong
IA87	RJ19	Strong	Strong	Extremely strong	Extremely strong	Somewhat strong	Strong	Friendly	Extremely friendly	Friendly	Friendly	Somewhat friendly	Friendly	Willing	Extremely willing	Willing	Extremely willing	Somewhat willing	Willing	Trusting	Extremely trusting	Extremely trusting	Trusting	Somewhat trusting	Trusting	Strong	Extremely strong	Extremely strong	Extremely strong	Somewhat strong	Strong
JV56	RI49	Weak	Strong	Strong	Neutral	Weak	Strong	Somewhat unfriendly	Extremely friendly	Friendly	Somewhat friendly	Neutral	Extremely friendly	Somewhat unwilling	Extremely willing	Willing	Extremely willing	Somewhat unwilling	Willing	Extremely distrusting	Somewhat trusting	Somewhat trusting	I don@SQ@t know	Distrusting	Trusting	Weak	Extremely strong	Somewhat strong	Neutral	Neutral	Strong
RG94	RI49	Weak	Strong	Somewhat strong	Neutral	Neutral	Neutral	Somewhat unfriendly	Friendly	Friendly	Neutral	Somewhat friendly	Friendly	Somewhat unwilling	Extremely willing	Somewhat willing	Somewhat willing	Somewhat willing	Willing	Distrusting	Somewhat trusting	Neutral	I don@SQ@t know	I don@SQ@t know	Somewhat distrusting	Weak	Somewhat strong	Neutral	Neutral	Somewhat weak	Neutral
TU71	RI49	Weak	Strong	Strong	NA - Never worked with this animal	Somewhat strong	Strong	Unfriendly	Extremely friendly	Friendly	NA - Never worked with this animal	Friendly	Friendly	Somewhat willing	Extremely willing	Extremely willing	Willing	Willing	Extremely willing	Somewhat distrusting	Somewhat trusting	Trusting	NA - Never worked with this animal	I don@SQ@t know	Trusting	Weak	Extremely strong	Strong	NA - Never worked with this animal	Somewhat strong	Strong
AE95	RI49	Somewhat weak	Strong	Strong	Neutral	Neutral	Strong	Neutral	Friendly	Friendly	Neutral	Somewhat friendly	Friendly	Somewhat unwilling	Willing	Willing	Neutral	Neutral	Willing	Distrusting	Somewhat trusting	Somewhat trusting	I don@SQ@t know	Neutral	Trusting	Weak	Somewhat strong	Somewhat strong	Neutral	Neutral	Somewhat strong
RJ19	RI49	Somewhat weak	Extremely strong	Strong	Somewhat weak	Somewhat strong	Strong	Somewhat friendly	Extremely friendly	Extremely friendly	Somewhat friendly	Somewhat friendly	Extremely friendly	Willing	Extremely willing	Extremely willing	Willing	Willing	Extremely willing	Somewhat distrusting	Trusting	Trusting	Somewhat distrusting	Distrusting	Trusting	Neutral	Strong	Strong	Neutral	Somewhat strong	Strong
IA87	RI49	Somewhat strong	Strong	Strong	NA - Never worked with this animal	Neutral	Strong	Somewhat friendly	Extremely friendly	Friendly	Somewhat friendly	Somewhat friendly	Friendly	Somewhat willing	Extremely willing	Willing	Willing	Somewhat willing	Willing	Somewhat trusting	Extremely trusting	Extremely trusting	Neutral	Somewhat distrusting	Trusting	Somewhat strong	Extremely strong	Strong	Neutral	Neutral	Strong
JV56	IA87	Strong	Extremely strong	Strong	Neutral	Somewhat strong	Strong	Friendly	Extremely friendly	Friendly	Somewhat friendly	Friendly	Extremely friendly	Willing	Extremely willing	Willing	Extremely willing	Willing	Willing	Somewhat trusting	Extremely trusting	Trusting	I don@SQ@t know	Somewhat trusting	Trusting	Strong	Extremely strong	Strong	Somewhat strong	Somewhat strong	Strong
RG94	IA87	Strong	Extremely strong	Strong	Neutral	Neutral	Somewhat strong	Friendly	Extremely friendly	Friendly	Neutral	Friendly	Friendly	Willing	Extremely willing	Willing	Willing	Willing	Willing	Trusting	Trusting	Somewhat trusting	I don@SQ@t know	Neutral	Somewhat trusting	Somewhat strong	Strong	Strong	Neutral	Neutral	Somewhat strong
TU71	IA87	Strong	Strong	Strong	I don@SQ@t know	Somewhat strong	Strong	Friendly	Extremely friendly	Friendly	I don@SQ@t know	Friendly	Friendly	Willing	Extremely willing	Extremely willing	Willing	Willing	Extremely willing	Trusting	Somewhat trusting	Trusting	I don@SQ@t know	Somewhat trusting	Trusting	Strong	Extremely strong	Strong	I don@SQ@t know	Strong	Strong
AE95	IA87	Strong	Strong	Strong	Neutral	Somewhat strong	Strong	Friendly	Friendly	Friendly	Neutral	Friendly	Friendly	Willing	Willing	Willing	Neutral	Willing	Willing	Trusting	Trusting	Trusting	I don@SQ@t know	Trusting	Trusting	Strong	Strong	Strong	Neutral	Somewhat strong	Strong
RI49	IA87	Strong	Extremely strong	Extremely strong	Neutral	Somewhat strong	Strong	Friendly	Extremely friendly	Friendly	I don@SQ@t know	Somewhat friendly	Friendly	Willing	Extremely willing	Extremely willing	I don@SQ@t know	Willing	Willing	Trusting	Trusting	Trusting	I don@SQ@t know	I don@SQ@t know	Trusting	Strong	Extremely strong	Extremely strong	I don@SQ@t know	Somewhat strong	Strong
RJ19	IA87	Strong	Strong	Strong	Neutral	Neutral	Strong	Friendly	Extremely friendly	Extremely friendly	Somewhat friendly	Somewhat friendly	Extremely friendly	Willing	Extremely willing	Extremely willing	Willing	Willing	Extremely willing	Trusting	Trusting	Trusting	Neutral	Neutral	Trusting	Strong	Strong	Strong	Somewhat strong	Somewhat strong	Strong
JV56	WI38	Extremely strong	Extremely strong	Strong	Strong	Extremely strong	Strong	Extremely friendly	Extremely friendly	Friendly	Friendly	Extremely friendly	Extremely friendly	Willing	Extremely willing	Willing	Extremely willing	Extremely willing	Willing	Trusting	Extremely trusting	Trusting	Extremely trusting	Extremely trusting	Trusting	Extremely strong	Extremely strong	Strong	Extremely strong	Extremely strong	Strong
RG94	WI38	Extremely strong	Extremely strong	Strong	Strong	Strong	Strong	Extremely friendly	Extremely friendly	Friendly	Friendly	Extremely friendly	Friendly	Willing	Extremely willing	Willing	Extremely willing	Extremely willing	Willing	Extremely trusting	Trusting	Trusting	Extremely trusting	Extremely trusting	Trusting	Strong	Strong	Strong	Strong	Extremely strong	Strong
TU71	WI38	Extremely strong	Extremely strong	Extremely strong	Extremely strong	Extremely strong	Extremely strong	Friendly	Extremely friendly	Friendly	Friendly	Extremely friendly	Friendly	Willing	Extremely willing	Extremely willing	Willing	Willing	Extremely willing	Trusting	Trusting	Extremely trusting	Trusting	Trusting	Extremely trusting	Extremely strong	Extremely strong	Strong	Strong	Strong	Extremely strong
AE95	WI38	Strong	Strong	Strong	Strong	Strong	Strong	Friendly	Friendly	Friendly	Friendly	Friendly	Friendly	Willing	Willing	Willing	Willing	Willing	Willing	Trusting	Trusting	Trusting	Trusting	Extremely trusting	Trusting	Strong	Strong	Strong	Strong	Strong	Strong
RI49	WI38	Extremely strong	Extremely strong	Extremely strong	Strong	Extremely strong	Extremely strong	Friendly	Extremely friendly	Friendly	Somewhat friendly	Extremely friendly	Friendly	Willing	Extremely willing	Extremely willing	Extremely willing	Extremely willing	Willing	Trusting	Trusting	Trusting	I don@SQ@t know	Trusting	Trusting	Extremely strong	Extremely strong	Extremely strong	Extremely strong	Extremely strong	Strong
RJ19	WI38	Extremely strong	Extremely strong	Extremely strong	Extremely strong	Extremely strong	Extremely strong	Friendly	Extremely friendly	Extremely friendly	Extremely friendly	Extremely friendly	Extremely friendly	Willing	Extremely willing	Extremely willing	Extremely willing	Extremely willing	Extremely willing	Extremely trusting	Extremely trusting	Extremely trusting	Extremely trusting	Extremely trusting	Extremely trusting	Extremely strong	Extremely strong	Extremely strong	Extremely strong	Extremely strong	Extremely strong
IA87	WI38	Extremely strong	Strong	Extremely strong	Extremely strong	Extremely strong	Strong	Friendly	Extremely friendly	Friendly	Friendly	Extremely friendly	Friendly	Willing	Extremely willing	Willing	Extremely willing	Extremely willing	Willing	Extremely trusting	Extremely trusting	Extremely trusting	Trusting	Extremely trusting	Trusting	Extremely strong	Extremely strong	Extremely strong	Extremely strong	Extremely strong	Strong
JV56	TU71	Neutral	Strong	Strong	Neutral	Neutral	Strong	Friendly	Extremely friendly	Friendly	Somewhat friendly	Friendly	Extremely friendly	Somewhat willing	Extremely willing	Willing	Extremely willing	Neutral	Willing	I don@SQ@t know	Trusting	Trusting	I don@SQ@t know	Neutral	Trusting	Neutral	Extremely strong	Somewhat strong	Neutral	Neutral	Strong
RG94	TU71	I don@SQ@t know	Strong	Somewhat strong	NA - Never worked with this animal	I don@SQ@t know	Somewhat strong	Neutral	Extremely friendly	Friendly	NA - Never worked with this animal	I don@SQ@t know	Friendly	I don@SQ@t know	Extremely willing	Willing	NA - Never worked with this animal	I don@SQ@t know	Willing	I don@SQ@t know	Trusting	I don@SQ@t know	NA - Never worked with this animal	I don@SQ@t know	Neutral	Neutral	Strong	Somewhat strong	NA - Never worked with this animal	I don@SQ@t know	Somewhat strong
AE95	TU71	Neutral	Somewhat strong	Somewhat strong	I don@SQ@t know	Neutral	Somewhat strong	Neutral	Friendly	Friendly	I don@SQ@t know	I don@SQ@t know	Friendly	Neutral	Willing	Willing	I don@SQ@t know	Neutral	Willing	I don@SQ@t know	Somewhat trusting	Somewhat trusting	I don@SQ@t know	I don@SQ@t know	Somewhat trusting	Neutral	Somewhat strong	Somewhat strong	I don@SQ@t know	I don@SQ@t know	Somewhat strong
RI49	TU71	Neutral	Extremely strong	Strong	Neutral	Neutral	Strong	Friendly	Extremely friendly	Friendly	I don@SQ@t know	Somewhat friendly	Friendly	Willing	Extremely willing	Extremely willing	NA - Never worked with this animal	Somewhat willing	Willing	I don@SQ@t know	Trusting	Trusting	I don@SQ@t know	I don@SQ@t know	Trusting	I don@SQ@t know	Extremely strong	Strong	Neutral	Neutral	Strong
RJ19	TU71	Somewhat weak	Somewhat strong	Somewhat strong	Somewhat weak	Somewhat weak	Somewhat strong	Somewhat friendly	Friendly	Friendly	Somewhat friendly	Somewhat friendly	Extremely friendly	Somewhat willing	Extremely willing	Extremely willing	Willing	Somewhat willing	Extremely willing	Distrusting	Somewhat trusting	Somewhat trusting	Distrusting	Distrusting	Trusting	Neutral	Somewhat strong	Somewhat strong	Neutral	Neutral	Strong
IA87	TU71	Neutral	Strong	Strong	NA - Never worked with this animal	Somewhat strong	Strong	Somewhat friendly	Extremely friendly	Friendly	Somewhat friendly	Somewhat friendly	Friendly	Somewhat willing	Extremely willing	Willing	Willing	Somewhat willing	Willing	Neutral	Extremely trusting	Trusting	Neutral	Somewhat distrusting	Trusting	Neutral	Extremely strong	Strong	Neutral	Neutral	Strong

## Sheet: Yu, Na, En, Bo, Ke, Ma
Bondedness 3 coded
Rater	Trainer rated	Q2.1.1. Yukon	Q2.1.2. Nanuk	Q2.1.3. Enzi	Q2.1.4. Bora	Q2.1.5. Kenai	Q2.1.6. Maikan	Q3.1.1. Yukon	Q3.1.2. Nanuk	Q3.1.3. Enzi	Q3.1.4. Bora	Q3.1.5. Kenai	Q3.1.6. Maikan	Q4.1.1. Yukon	Q4.1.2. Nanuk	Q4.1.3. Enzi	Q4.1.4. Bora	Q4.1.5. Kenai	Q4.1.6. Maikan	Q5.1.1. Yukon	Q5.1.2. Nanuk	Q5.1.3. Enzi	Q5.1.4. Bora	Q5.1.5. Kenai	Q5.1.6. Maikan	Q6.1.1. Yukon	Q6.1.2. Nanuk	Q6.1.3. Enzi	Q6.1.4. Bora	Q6.1.5. Kenai	Q6.1.6. Maikan
RG94	JV56	Strong	Somewhat strong	Strong	Strong	Weak	Strong	Friendly	Friendly	Friendly	Extremely friendly	Somewhat unfriendly	Friendly	Willing	Willing	Willing	Extremely willing	Neutral	Willing	Somewhat trusting	Somewhat trusting	Somewhat trusting	Trusting	Extremely distrusting	Trusting	Somewhat strong	Somewhat strong	Somewhat strong	Strong	Weak	Strong
AE95	JV56	Somewhat strong	Strong	Strong	Strong	Weak	Strong	Friendly	Friendly	Friendly	Friendly	Unfriendly	Friendly	Willing	Willing	Willing	Willing	Unwilling	Willing	Somewhat trusting	Trusting	Trusting	Trusting	Distrusting	Trusting	Somewhat strong	Strong	Strong	Strong	Weak	Strong
RI49	JV56	Strong	I don@SQ@t know	Strong	Strong	Somewhat weak	Extremely strong	Friendly	Friendly	Extremely friendly	Extremely friendly	Extremely unfriendly	Friendly	Willing	Willing	Extremely willing	Extremely willing	I don@SQ@t know	Extremely willing	I don@SQ@t know	I don@SQ@t know	Trusting	Trusting	Extremely distrusting	Trusting	Strong	Somewhat strong	Strong	Strong	Extremely weak	Extremely strong
RJ19	JV56	Strong	Strong	Extremely strong	Strong	Somewhat weak	Extremely strong	Friendly	Extremely friendly	Extremely friendly	Extremely friendly	Unfriendly	Extremely friendly	Willing	Willing	Extremely willing	Extremely willing	Somewhat willing	Extremely willing	Trusting	Somewhat trusting	Extremely trusting	Extremely trusting	Somewhat distrusting	Extremely trusting	Somewhat strong	Strong	Extremely strong	Strong	Weak	Extremely strong
TU71	JV56	Strong	Somewhat strong	Extremely strong	Extremely strong	Strong	Strong	Friendly	Friendly	Friendly	Extremely friendly	Somewhat unfriendly	Somewhat friendly	Willing	Willing	Extremely willing	Extremely willing	Willing	Willing	Trusting	Trusting	Extremely trusting	Extremely trusting	I don@SQ@t know	Trusting	Strong	Strong	Strong	Strong	Somewhat weak	Strong
IA87	JV56	Strong	Strong	Strong	Strong	Strong	Extremely strong	Friendly	Friendly	Extremely friendly	Extremely friendly	Extremely unfriendly	Friendly	Willing	Willing	Extremely willing	Extremely willing	Extremely unwilling	Extremely willing	Trusting	Somewhat trusting	Trusting	Extremely trusting	Extremely distrusting	Trusting	Strong	Strong	Strong	Extremely strong	Extremely weak	Extremely strong
AE95	RG94	Strong	Strong	Strong	Strong	Somewhat strong	Strong	Friendly	Friendly	Friendly	Friendly	Somewhat friendly	Friendly	Willing	Willing	Willing	Willing	Somewhat willing	Willing	Trusting	Trusting	Trusting	Trusting	Somewhat trusting	Trusting	Strong	Strong	Strong	Strong	Somewhat strong	Strong
JV56	RG94	Strong	Strong	Somewhat strong	Strong	Somewhat strong	Strong	Friendly	Extremely friendly	Extremely friendly	Extremely friendly	Somewhat friendly	Extremely friendly	Extremely willing	Extremely willing	Extremely willing	Extremely willing	Extremely willing	Extremely willing	Trusting	Trusting	Trusting	Trusting	Somewhat distrusting	Extremely trusting	Strong	Extremely strong	Strong	Extremely strong	Somewhat strong	Extremely strong
RI49	RG94	Strong	Strong	Extremely strong	Extremely strong	Somewhat weak	Extremely strong	Friendly	Friendly	Extremely friendly	Extremely friendly	Unfriendly	Friendly	Willing	Willing	Extremely willing	Extremely willing	I don@SQ@t know	Extremely willing	Trusting	Trusting	Trusting	Trusting	Distrusting	Trusting	Strong	Strong	Extremely strong	Extremely strong	Weak	Extremely strong
RJ19	RG94	Strong	Strong	Extremely strong	Extremely strong	Strong	Extremely strong	Friendly	Extremely friendly	Extremely friendly	Extremely friendly	Friendly	Extremely friendly	Willing	Extremely willing	Extremely willing	Extremely willing	Willing	Extremely willing	Trusting	Trusting	Extremely trusting	Extremely trusting	Somewhat trusting	Extremely trusting	Strong	Strong	Extremely strong	Extremely strong	Somewhat strong	Extremely strong
TU71	RG94	Extremely strong	Strong	Extremely strong	Extremely strong	Extremely strong	Extremely strong	Friendly	Friendly	Friendly	Extremely friendly	Somewhat friendly	Somewhat friendly	Willing	Willing	Extremely willing	Extremely willing	Willing	Willing	Trusting	Trusting	Extremely trusting	Trusting	Trusting	Trusting	Strong	Extremely strong	Strong	Strong	Somewhat strong	Strong
IA87	RG94	Strong	Extremely strong	Strong	Strong	Somewhat strong	Strong	Friendly	Extremely friendly	Extremely friendly	Extremely friendly	Friendly	Friendly	Willing	Extremely willing	Extremely willing	Extremely willing	Willing	Extremely willing	Trusting	Trusting	Trusting	Extremely trusting	Somewhat trusting	Trusting	Strong	Extremely strong	Strong	Extremely strong	Somewhat strong	Extremely strong
RG94	AE95	Somewhat strong	Weak	Strong	Strong	Extremely weak	Weak	Friendly	Neutral	Friendly	Extremely friendly	Somewhat unfriendly	Unfriendly	Willing	Somewhat willing	Willing	Extremely willing	Neutral	Somewhat unwilling	Somewhat trusting	Distrusting	Somewhat trusting	Trusting	Extremely distrusting	Distrusting	Somewhat strong	Weak	Somewhat strong	Strong	Weak	Weak
JV56	AE95	Extremely strong	Neutral	Extremely strong	Strong	Somewhat strong	Somewhat strong	Friendly	Somewhat friendly	Extremely friendly	Extremely friendly	Unfriendly	Somewhat unfriendly	Extremely willing	Willing	Extremely willing	Extremely willing	Extremely willing	Somewhat willing	Somewhat trusting	Somewhat distrusting	Extremely trusting	Trusting	Extremely distrusting	Distrusting	Somewhat strong	Somewhat weak	Strong	Extremely strong	Weak	Somewhat weak
RI49	AE95	Somewhat strong	Somewhat weak	Extremely strong	Strong	Weak	Weak	Friendly	Somewhat unfriendly	Extremely friendly	Extremely friendly	Extremely unfriendly	Extremely unfriendly	Willing	Willing	Extremely willing	Extremely willing	I don@SQ@t know	I don@SQ@t know	I don@SQ@t know	I don@SQ@t know	Trusting	Trusting	Extremely distrusting	Extremely distrusting	Somewhat strong	Somewhat weak	Extremely strong	Extremely strong	Extremely weak	Extremely weak
RJ19	AE95	Strong	Somewhat strong	Extremely strong	Extremely strong	Somewhat weak	Somewhat strong	Friendly	Friendly	Extremely friendly	Extremely friendly	Unfriendly	Somewhat unfriendly	Willing	Willing	Extremely willing	Extremely willing	Somewhat willing	Somewhat unwilling	Neutral	Neutral	Trusting	Trusting	Extremely distrusting	Extremely distrusting	Somewhat strong	Somewhat strong	Extremely strong	Strong	Extremely weak	Weak
TU71	AE95	Somewhat strong	Neutral	Extremely strong	Strong	Somewhat weak	Somewhat weak	Friendly	Somewhat friendly	Friendly	Extremely friendly	Somewhat unfriendly	Somewhat unfriendly	Willing	Willing	Extremely willing	Extremely willing	Willing	Somewhat willing	I don@SQ@t know	I don@SQ@t know	Trusting	Trusting	Somewhat distrusting	Distrusting	Somewhat strong	Neutral	Strong	Strong	Somewhat weak	Somewhat weak
IA87	AE95	Strong	Strong	Extremely strong	Strong	Somewhat strong	Somewhat strong	Friendly	Somewhat friendly	Extremely friendly	Extremely friendly	Extremely unfriendly	Somewhat unfriendly	Willing	Somewhat willing	Extremely willing	Extremely willing	Extremely unwilling	Somewhat unwilling	Somewhat trusting	Neutral	Extremely trusting	Extremely trusting	Extremely distrusting	Distrusting	Somewhat strong	Somewhat strong	Extremely strong	Extremely strong	Extremely weak	Somewhat weak
RG94	RJ19	Neutral	Somewhat weak	Strong	Strong	Weak	Strong	Somewhat friendly	Somewhat friendly	Friendly	Extremely friendly	Neutral	Friendly	Somewhat willing	Somewhat willing	Willing	Extremely willing	Neutral	Willing	Somewhat distrusting	Distrusting	Somewhat trusting	Trusting	Extremely distrusting	Trusting	Neutral	Weak	Somewhat strong	Strong	Weak	Strong
AE95	RJ19	Neutral	Somewhat strong	Strong	Strong	Neutral	Strong	Somewhat friendly	Somewhat friendly	Friendly	Friendly	Neutral	Friendly	Somewhat willing	Somewhat willing	Willing	Willing	Neutral	Willing	Neutral	Somewhat trusting	Trusting	Trusting	Distrusting	Trusting	Neutral	Somewhat strong	Strong	Strong	Neutral	Strong
JV56	RJ19	Somewhat strong	Somewhat strong	Strong	Strong	Somewhat strong	Extremely strong	Friendly	Friendly	Extremely friendly	Extremely friendly	Somewhat friendly	Extremely friendly	Willing	Willing	Extremely willing	Extremely willing	Extremely willing	Extremely willing	Somewhat trusting	Neutral	Trusting	Trusting	Extremely distrusting	Extremely trusting	Neutral	Somewhat strong	Strong	Extremely strong	Somewhat weak	Extremely strong
RI49	RJ19	Somewhat strong	Somewhat strong	Extremely strong	Extremely strong	Somewhat strong	Extremely strong	Friendly	Friendly	Extremely friendly	Extremely friendly	Neutral	Friendly	Willing	Willing	Extremely willing	Extremely willing	Willing	Extremely willing	I don@SQ@t know	I don@SQ@t know	Trusting	Trusting	I don@SQ@t know	Trusting	Somewhat strong	Somewhat strong	Extremely strong	Extremely strong	Neutral	Extremely strong
TU71	RJ19	Somewhat strong	Somewhat strong	Strong	Extremely strong	Neutral	Neutral	Friendly	Friendly	Friendly	Extremely friendly	Neutral	Somewhat friendly	Willing	Willing	Extremely willing	Extremely willing	Willing	Willing	I don@SQ@t know	I don@SQ@t know	Trusting	Trusting	Distrusting	Trusting	Somewhat strong	Somewhat strong	Strong	Strong	I don@SQ@t know	Somewhat strong
IA87	RJ19	Strong	Strong	Strong	Strong	Somewhat strong	Extremely strong	Friendly	Friendly	Extremely friendly	Extremely friendly	Somewhat friendly	Friendly	Willing	Willing	Extremely willing	Extremely willing	Somewhat willing	Extremely willing	Somewhat trusting	Neutral	Extremely trusting	Extremely trusting	Distrusting	Trusting	Somewhat strong	Strong	Extremely strong	Extremely strong	Somewhat weak	Extremely strong
RG94	RI49	Somewhat weak	Extremely weak	Somewhat strong	Strong	Weak	Extremely weak	Neutral	Somewhat unfriendly	Friendly	Extremely friendly	Neutral	Neutral	Neutral	Unwilling	Willing	Extremely willing	Neutral	Somewhat unwilling	Distrusting	Distrusting	Somewhat trusting	Trusting	Extremely distrusting	Distrusting	Somewhat weak	Weak	Somewhat strong	Strong	Weak	Weak
AE95	RI49	Neutral	Weak	Somewhat strong	Somewhat strong	Neutral	Weak	Neutral	Unfriendly	Friendly	Friendly	Neutral	Neutral	Neutral	Unwilling	Willing	Willing	Neutral	Neutral	Somewhat distrusting	Distrusting	Trusting	Trusting	Distrusting	Distrusting	Somewhat weak	Weak	Somewhat strong	Strong	Neutral	Weak
JV56	RI49	Neutral	Weak	Somewhat strong	Strong	Somewhat strong	Strong	Somewhat friendly	Somewhat unfriendly	Extremely friendly	Extremely friendly	Somewhat friendly	Unfriendly	Somewhat willing	Unwilling	Extremely willing	Extremely willing	Extremely willing	Unwilling	Distrusting	Extremely distrusting	Somewhat trusting	Trusting	Extremely distrusting	Extremely distrusting	Weak	Extremely weak	Strong	Extremely strong	Neutral	Extremely weak
RJ19	RI49	Neutral	Somewhat weak	Extremely strong	Strong	Strong	Somewhat weak	Friendly	Friendly	Extremely friendly	Extremely friendly	Somewhat friendly	Neutral	Willing	Willing	Extremely willing	Extremely willing	Willing	Somewhat willing	Neutral	Neutral	Trusting	Trusting	Neutral	Extremely distrusting	Neutral	Neutral	Strong	Strong	Somewhat strong	Neutral
TU71	RI49	Somewhat strong	I don@SQ@t know	Strong	Strong	Neutral	I don@SQ@t know	Friendly	Somewhat friendly	Friendly	Extremely friendly	Neutral	I don@SQ@t know	Willing	Willing	Extremely willing	Extremely willing	Willing	Somewhat willing	I don@SQ@t know	I don@SQ@t know	Trusting	Trusting	Somewhat distrusting	I don@SQ@t know	I don@SQ@t know	Neutral	Strong	Strong	Neutral	I don@SQ@t know
IA87	RI49	Strong	Somewhat strong	Strong	Strong	Strong	Somewhat strong	Friendly	Somewhat unfriendly	Extremely friendly	Extremely friendly	Somewhat friendly	Neutral	Willing	Somewhat willing	Extremely willing	Extremely willing	Somewhat willing	Somewhat unwilling	Neutral	Somewhat distrusting	Trusting	Extremely trusting	Distrusting	Distrusting	Somewhat strong	Somewhat weak	Strong	Extremely strong	Somewhat weak	Somewhat weak
RG94	IA87	Somewhat strong	Neutral	Strong	Strong	Weak	Weak	Somewhat friendly	Somewhat friendly	Friendly	Extremely friendly	Neutral	Unfriendly	Willing	Somewhat willing	Willing	Extremely willing	Neutral	Somewhat unwilling	Somewhat trusting	Distrusting	Somewhat trusting	Trusting	Extremely distrusting	Distrusting	Neutral	Weak	Somewhat strong	Strong	Weak	Weak
AE95	IA87	Somewhat strong	Somewhat strong	Strong	Strong	Neutral	Somewhat strong	Somewhat friendly	Somewhat friendly	Friendly	Friendly	Neutral	Somewhat friendly	Somewhat willing	Somewhat willing	Willing	Willing	Neutral	Somewhat willing	Somewhat trusting	Somewhat trusting	Trusting	Trusting	Distrusting	Somewhat trusting	Somewhat strong	Somewhat strong	Strong	Strong	Neutral	Weak
JV56	IA87	Strong	Somewhat strong	Strong	Strong	Somewhat strong	Somewhat strong	Friendly	Friendly	Extremely friendly	Extremely friendly	Somewhat friendly	Somewhat friendly	Extremely willing	Willing	Extremely willing	Extremely willing	Extremely willing	Willing	Trusting	Somewhat trusting	Trusting	Trusting	Extremely distrusting	Somewhat distrusting	Strong	Strong	Strong	Extremely strong	Somewhat weak	Somewhat weak
RI49	IA87	Somewhat strong	I don@SQ@t know	Extremely strong	Extremely strong	Somewhat weak	Somewhat weak	Friendly	Somewhat friendly	Extremely friendly	Extremely friendly	Extremely unfriendly	Extremely unfriendly	Willing	Willing	Extremely willing	Extremely willing	I don@SQ@t know	I don@SQ@t know	I don@SQ@t know	I don@SQ@t know	Trusting	Trusting	Distrusting	I don@SQ@t know	Somewhat strong	Somewhat strong	Extremely strong	Extremely strong	Weak	Extremely weak
RJ19	IA87	Strong	Strong	Extremely strong	Extremely strong	Weak	Somewhat weak	Friendly	Extremely friendly	Extremely friendly	Extremely friendly	Unfriendly	Somewhat friendly	Willing	Willing	Extremely willing	Extremely willing	Somewhat unwilling	Willing	Trusting	Neutral	Extremely trusting	Extremely trusting	Distrusting	Somewhat distrusting	Strong	Strong	Extremely strong	Strong	Extremely weak	Somewhat strong
TU71	IA87	Somewhat strong	Somewhat strong	Strong	Strong	Neutral	Somewhat weak	Friendly	Friendly	Friendly	Extremely friendly	Neutral	Somewhat unfriendly	Willing	Willing	Extremely willing	Extremely willing	Willing	Willing	I don@SQ@t know	I don@SQ@t know	Trusting	Trusting	Somewhat distrusting	Somewhat distrusting	I don@SQ@t know	Somewhat strong	Strong	Strong	Neutral	Somewhat weak
RG94	WI38	Extremely strong	Extremely strong	Strong	Strong	Strong	Strong	Extremely friendly	Extremely friendly	Friendly	Extremely friendly	Friendly	Friendly	Extremely willing	Extremely willing	Willing	Extremely willing	Willing	Willing	Trusting	Extremely trusting	Somewhat trusting	Trusting	Somewhat trusting	Trusting	Strong	Strong	Somewhat strong	Strong	Strong	Strong
AE95	WI38	Strong	Strong	Strong	Strong	Strong	Strong	Friendly	Friendly	Friendly	Friendly	Friendly	Friendly	Willing	Willing	Willing	Willing	Willing	Willing	Trusting	Trusting	Trusting	Trusting	Trusting	Trusting	Strong	Strong	Strong	Strong	Strong	Strong
JV56	WI38	Extremely strong	Extremely strong	Strong	Strong	Strong	Strong	Extremely friendly	Extremely friendly	Extremely friendly	Extremely friendly	Friendly	Extremely friendly	Extremely willing	Extremely willing	Extremely willing	Extremely willing	Extremely willing	Extremely willing	Extremely trusting	Extremely trusting	Trusting	Trusting	Trusting	Extremely trusting	Extremely strong	Extremely strong	Strong	Extremely strong	Strong	Extremely strong
RI49	WI38	Extremely strong	Extremely strong	Extremely strong	Strong	Strong	Extremely strong	Extremely friendly	Extremely friendly	Extremely friendly	Extremely friendly	Friendly	Extremely friendly	Willing	Willing	Extremely willing	Extremely willing	Willing	Extremely willing	Trusting	Trusting	Trusting	Trusting	Trusting	Trusting	Extremely strong	Extremely strong	Extremely strong	Extremely strong	Strong	Extremely strong
RJ19	WI38	Extremely strong	Extremely strong	Extremely strong	Extremely strong	Extremely strong	Extremely strong	Extremely friendly	Extremely friendly	Extremely friendly	Extremely friendly	Extremely friendly	Extremely friendly	Extremely willing	Extremely willing	Extremely willing	Extremely willing	Extremely willing	Extremely willing	Extremely trusting	Extremely trusting	Extremely trusting	Extremely trusting	Trusting	Extremely trusting	Extremely strong	Extremely strong	Extremely strong	Extremely strong	Strong	Extremely strong
TU71	WI38	Extremely strong	Extremely strong	Extremely strong	Extremely strong	Extremely strong	Extremely strong	Friendly	Friendly	Friendly	Extremely friendly	Somewhat friendly	Somewhat friendly	Willing	Willing	Extremely willing	Extremely willing	Willing	Willing	Trusting	Extremely trusting	Extremely trusting	Extremely trusting	Trusting	Trusting	Strong	Extremely strong	Strong	Strong	Somewhat strong	Strong
IA87	WI38	Extremely strong	Extremely strong	Strong	Strong	Extremely strong	Extremely strong	Extremely friendly	Extremely friendly	Extremely friendly	Extremely friendly	Friendly	Friendly	Extremely willing	Extremely willing	Extremely willing	Extremely willing	Extremely willing	Extremely willing	Extremely trusting	Extremely trusting	Extremely trusting	Extremely trusting	Trusting	Trusting	Extremely strong	Extremely strong	Extremely strong	Extremely strong	Extremely strong	Extremely strong
RG94	TU71	Neutral	I don@SQ@t know	Somewhat strong	Strong	NA - Never worked with this animal	NA - Never worked with this animal	Neutral	Neutral	Friendly	Extremely friendly	NA - Never worked with this animal	NA - Never worked with this animal	Neutral	Neutral	Willing	Extremely willing	NA - Never worked with this animal	NA - Never worked with this animal	I don@SQ@t know	I don@SQ@t know	Somewhat trusting	Trusting	NA - Never worked with this animal	NA - Never worked with this animal	I don@SQ@t know	I don@SQ@t know	Somewhat strong	Strong	NA - Never worked with this animal	NA - Never worked with this animal
AE95	TU71	Neutral	Neutral	Somewhat strong	Strong	Neutral	Weak	Neutral	Neutral	Friendly	Friendly	Neutral	Neutral	Neutral	Neutral	Willing	Willing	Neutral	Neutral	Neutral	Neutral	Trusting	Trusting	Distrusting	Distrusting	Neutral	Neutral	Somewhat strong	Strong	Neutral	Weak
JV56	TU71	Somewhat strong	Neutral	Strong	Extremely strong	Neutral	Neutral	Neutral	Neutral	Extremely friendly	Extremely friendly	Neutral	Neutral	Somewhat willing	Neutral	Extremely willing	Extremely willing	Extremely willing	Neutral	I don@SQ@t know	I don@SQ@t know	Trusting	Trusting	I don@SQ@t know	I don@SQ@t know	Neutral	Neutral	Strong	Extremely strong	Neutral	Neutral
RI49	TU71	Somewhat strong	Strong	Extremely strong	Extremely strong	NA - Never worked with this animal	NA - Never worked with this animal	Somewhat friendly	Somewhat friendly	Extremely friendly	Extremely friendly	Neutral	Somewhat unfriendly	Somewhat willing	Somewhat willing	Extremely willing	Extremely willing	I don@SQ@t know	I don@SQ@t know	I don@SQ@t know	I don@SQ@t know	Trusting	Trusting	I don@SQ@t know	I don@SQ@t know	Neutral	Neutral	Strong	Extremely strong	Weak	Weak
RJ19	TU71	Neutral	Somewhat strong	Strong	Extremely strong	Somewhat weak	Somewhat weak	Somewhat friendly	Friendly	Extremely friendly	Extremely friendly	Neutral	Neutral	Somewhat willing	Willing	Extremely willing	Extremely willing	Somewhat willing	Somewhat unwilling	Somewhat distrusting	Neutral	Trusting	Extremely trusting	Distrusting	Extremely distrusting	Neutral	Somewhat strong	Strong	Extremely strong	Neutral	Neutral
IA87	TU71	Somewhat strong	Somewhat strong	Strong	Extremely strong	Neutral	Neutral	Somewhat friendly	Somewhat friendly	Extremely friendly	Extremely friendly	Neutral	Neutral	Somewhat willing	Somewhat willing	Extremely willing	Extremely willing	I don@SQ@t know	Somewhat unwilling	Neutral	I don@SQ@t know	Trusting	Extremely trusting	Distrusting	Distrusting	Neutral	Neutral	Strong	Extremely strong	I don@SQ@t know	Somewhat weak

## Sheet: Ar, Te, La, Un, Go, Ge
Bondedness 4 coded
Rater	Trainer rated	Q2.1.1. Aragorn	Q2.1.2. Tekoa	Q2.1.3. Layla	Q2.1.4. Una	Q2.1.5. Gombo	Q2.1.6. Gero	Q3.1.1. Aragorn	Q3.1.2. Tekoa	Q3.1.3. Layla	Q3.1.4. Una	Q3.1.5. Gombo	Q3.1.6. Gero	Q4.1.1. Aragorn	Q4.1.2. Tekoa	Q4.1.3. Layla	Q4.1.4. Una	Q4.1.5. Gombo	Q4.1.6. Gero	Q5.1.1. Aragorn	Q5.1.2. Tekoa	Q5.1.3. Layla	Q5.1.4. Una	Q5.1.5. Gombo	Q5.1.6. Gero	Q6.1.1. Aragorn	Q6.1.2. Tekoa	Q6.1.3. Layla	Q6.1.4. Una	Q6.1.5. Gombo	Q6.1.6. Gero
RG94	JV56	Somewhat strong	Somewhat strong	Strong	Somewhat strong	Strong	Neutral	Friendly	Somewhat friendly	Friendly	Friendly	Friendly	Friendly	Willing	Willing	Willing	Willing	Willing	Willing	Trusting	Somewhat distrusting	Somewhat trusting	Trusting	Somewhat trusting	Somewhat distrusting	Strong	Somewhat strong	Somewhat strong	Somewhat strong	Somewhat strong	Neutral
AE95	JV56	Strong	Strong	Strong	Strong	Strong	Strong	Friendly	Friendly	Friendly	Friendly	Friendly	Friendly	Willing	Willing	Willing	Willing	Willing	Willing	Somewhat trusting	Trusting	Trusting	Somewhat trusting	Trusting	I don@SQ@t know	Somewhat strong	Strong	Strong	Strong	Strong	Somewhat strong
RI49	JV56	Strong	Strong	Somewhat strong	Strong	Extremely strong	Somewhat strong	Friendly	Somewhat friendly	Extremely friendly	Friendly	Extremely friendly	Somewhat friendly	Willing	Willing	Extremely willing	Somewhat willing	Extremely willing	Willing	Trusting	Somewhat trusting	Trusting	I don@SQ@t know	Trusting	I don@SQ@t know	Strong	I don@SQ@t know	Somewhat strong	Strong	Extremely strong	Somewhat strong
RJ19	JV56	Strong	Extremely strong	Strong	Strong	Extremely strong	Somewhat strong	Friendly	Extremely friendly	Extremely friendly	Extremely friendly	Extremely friendly	Friendly	Willing	Extremely willing	Extremely willing	Willing	Extremely willing	Extremely willing	Trusting	Trusting	Extremely trusting	Trusting	Extremely trusting	Somewhat distrusting	Strong	Extremely strong	Strong	Strong	Extremely strong	Somewhat strong
IA87	JV56	Strong	Extremely strong	Strong	Strong	Extremely strong	Strong	Friendly	Somewhat friendly	Extremely friendly	Friendly	Extremely friendly	Friendly	Willing	Willing	Extremely willing	Willing	Extremely willing	Willing	Trusting	Somewhat trusting	Extremely trusting	Somewhat trusting	Extremely trusting	Neutral	Somewhat strong	Strong	Extremely strong	Somewhat strong	Strong	Somewhat strong
TU71	JV56	Strong	Strong	Extremely strong	Extremely strong	Extremely strong	Strong	Friendly	Neutral	Extremely friendly	Friendly	Friendly	I don@SQ@t know	Willing	Willing	Extremely willing	Willing	Extremely willing	Willing	Trusting	I don@SQ@t know	Extremely trusting	Trusting	Extremely trusting	I don@SQ@t know	Strong	Somewhat strong	Extremely strong	Strong	Extremely strong	I don@SQ@t know
AE95	RG94	Strong	Strong	Strong	Extremely strong	Strong	Strong	Friendly	Friendly	Friendly	Extremely friendly	Friendly	Extremely friendly	Willing	Willing	Willing	Willing	Willing	Willing	Trusting	Trusting	Trusting	Trusting	Trusting	Somewhat trusting	Strong	Strong	Strong	Strong	Strong	Strong
RI49	RG94	Strong	Somewhat weak	Somewhat strong	Extremely strong	Extremely strong	Strong	Friendly	Somewhat unfriendly	Extremely friendly	Friendly	Extremely friendly	Friendly	Willing	Willing	Extremely willing	Somewhat willing	Extremely willing	Willing	Trusting	I don@SQ@t know	Trusting	Trusting	Trusting	Somewhat trusting	Strong	I don@SQ@t know	Extremely strong	Extremely strong	Extremely strong	Strong
RJ19	RG94	Strong	Extremely strong	Extremely strong	Extremely strong	Extremely strong	Strong	Friendly	Friendly	Extremely friendly	Extremely friendly	Extremely friendly	Friendly	Willing	Extremely willing	Extremely willing	Willing	Extremely willing	Extremely willing	Trusting	Trusting	Extremely trusting	Extremely trusting	Extremely trusting	Trusting	Strong	Extremely strong	Extremely strong	Extremely strong	Extremely strong	Somewhat strong
IA87	RG94	Extremely strong	Somewhat strong	Strong	Extremely strong	Strong	Somewhat strong	Friendly	Somewhat friendly	Extremely friendly	Friendly	Extremely friendly	Friendly	Willing	Willing	Extremely willing	Willing	Extremely willing	Willing	Trusting	Somewhat trusting	Extremely trusting	Trusting	Extremely trusting	Somewhat trusting	Strong	I don@SQ@t know	Extremely strong	Strong	Strong	Strong
TU71	RG94	Strong	Weak	Extremely strong	Extremely strong	Extremely strong	Strong	Friendly	Somewhat unfriendly	Extremely friendly	Friendly	Friendly	I don@SQ@t know	Willing	Willing	Extremely willing	Willing	Extremely willing	Willing	Trusting	I don@SQ@t know	Extremely trusting	Trusting	Extremely trusting	I don@SQ@t know	Strong	Somewhat weak	Extremely strong	Strong	Extremely strong	Somewhat strong
JV56	RG94	Strong	Somewhat weak	Strong	Extremely strong	Extremely strong	Somewhat strong	Friendly	Somewhat unfriendly	Extremely friendly	Extremely friendly	Extremely friendly	Friendly	Extremely willing	Willing	Extremely willing	Extremely willing	Extremely willing	Willing	Somewhat trusting	Somewhat trusting	Trusting	Extremely trusting	Extremely trusting	Somewhat distrusting	Strong	Somewhat strong	Extremely strong	Extremely strong	Extremely strong	Somewhat strong
RG94	AE95	Neutral	Weak	Strong	Neutral	Strong	Neutral	Friendly	Somewhat unfriendly	Extremely friendly	Somewhat friendly	Friendly	Somewhat friendly	Willing	Somewhat unwilling	Extremely willing	Somewhat willing	Willing	I don@SQ@t know	Neutral	Extremely distrusting	Somewhat trusting	Distrusting	Somewhat trusting	Distrusting	Neutral	Extremely weak	Strong	Neutral	Somewhat strong	Weak
RI49	AE95	Somewhat strong	Weak	Strong	Somewhat strong	Extremely strong	Somewhat strong	Friendly	Unfriendly	Extremely friendly	Somewhat friendly	Extremely friendly	Somewhat friendly	Willing	Extremely unwilling	Extremely willing	Somewhat willing	Extremely willing	Willing	Somewhat trusting	Extremely distrusting	Trusting	I don@SQ@t know	Trusting	I don@SQ@t know	Somewhat strong	Extremely weak	Extremely strong	I don@SQ@t know	Extremely strong	I don@SQ@t know
RJ19	AE95	Neutral	Neutral	Strong	Somewhat strong	Extremely strong	Neutral	Somewhat friendly	Neutral	Extremely friendly	Friendly	Extremely friendly	Friendly	Willing	Unwilling	Extremely willing	Somewhat willing	Extremely willing	Willing	Somewhat distrusting	Extremely distrusting	Trusting	Somewhat distrusting	Extremely trusting	Distrusting	Neutral	Extremely weak	Strong	Somewhat weak	Extremely strong	Neutral
IA87	AE95	Somewhat strong	Weak	Strong	Somewhat strong	Strong	Somewhat strong	Somewhat friendly	Unfriendly	Extremely friendly	Somewhat friendly	Extremely friendly	Friendly	Somewhat willing	Unwilling	Extremely willing	Somewhat willing	Extremely willing	Willing	Somewhat trusting	Distrusting	Extremely trusting	Somewhat distrusting	Extremely trusting	Neutral	Neutral	Weak	Extremely strong	Neutral	Strong	Somewhat strong
TU71	AE95	Neutral	Neutral	Strong	Neutral	Strong	Neutral	Neutral	Neutral	Extremely friendly	Neutral	Friendly	I don@SQ@t know	Willing	Somewhat willing	Extremely willing	Somewhat willing	Extremely willing	Willing	Somewhat distrusting	NA - Never worked with this animal	Trusting	I don@SQ@t know	Somewhat trusting	NA - Never worked with this animal	Neutral	Somewhat weak	Strong	Neutral	Strong	NA - Never worked with this animal
JV56	AE95	Neutral	Weak	Strong	Somewhat strong	Extremely strong	Neutral	Somewhat friendly	Unfriendly	Extremely friendly	Somewhat friendly	Extremely friendly	Friendly	Somewhat willing	Somewhat unwilling	Extremely willing	Somewhat willing	Extremely willing	Willing	Neutral	Distrusting	Trusting	I don@SQ@t know	Extremely trusting	I don@SQ@t know	Neutral	Somewhat weak	Extremely strong	Neutral	Extremely strong	Neutral
RG94	RJ19	Neutral	Somewhat strong	Strong	Neutral	Strong	Neutral	Somewhat friendly	Somewhat friendly	Extremely friendly	Somewhat friendly	Friendly	Somewhat friendly	Somewhat willing	Willing	Extremely willing	Willing	Willing	Neutral	Distrusting	Somewhat distrusting	Somewhat trusting	Distrusting	Somewhat trusting	Distrusting	Somewhat weak	Somewhat strong	Strong	Neutral	Somewhat strong	Weak
AE95	RJ19	Somewhat weak	Strong	Strong	Somewhat strong	Strong	Somewhat weak	Neutral	Friendly	Friendly	Somewhat friendly	Friendly	Friendly	Somewhat unwilling	Willing	Willing	Somewhat willing	Willing	Somewhat willing	Distrusting	Trusting	Trusting	I don@SQ@t know	Trusting	I don@SQ@t know	Somewhat weak	Strong	Strong	Somewhat strong	Strong	Neutral
RI49	RJ19	Strong	Strong	Strong	Strong	Extremely strong	Somewhat strong	Friendly	Friendly	Extremely friendly	Friendly	Extremely friendly	Somewhat friendly	Willing	Willing	Extremely willing	Somewhat willing	Extremely willing	Somewhat willing	Trusting	I don@SQ@t know	Trusting	Somewhat trusting	Trusting	I don@SQ@t know	Strong	Strong	Extremely strong	Strong	Extremely strong	I don@SQ@t know
IA87	RJ19	Somewhat strong	Extremely strong	Strong	Strong	Strong	Strong	Somewhat friendly	Somewhat friendly	Extremely friendly	Friendly	Extremely friendly	Friendly	Somewhat willing	Willing	Extremely willing	Willing	Extremely willing	Willing	Somewhat trusting	Somewhat trusting	Extremely trusting	Somewhat trusting	Extremely trusting	Neutral	Somewhat strong	Strong	Extremely strong	Somewhat strong	Strong	Somewhat strong
TU71	RJ19	Strong	Strong	Strong	Somewhat strong	Strong	I don@SQ@t know	Friendly	Friendly	Extremely friendly	Somewhat friendly	Friendly	I don@SQ@t know	Willing	Willing	Extremely willing	Somewhat willing	Extremely willing	Willing	Trusting	Somewhat trusting	Trusting	Neutral	Trusting	NA - Never worked with this animal	Strong	Strong	Strong	Somewhat strong	Strong	NA - Never worked with this animal
JV56	RJ19	Somewhat strong	Strong	Strong	Strong	Extremely strong	Neutral	Friendly	Friendly	Extremely friendly	Friendly	Extremely friendly	Friendly	Extremely willing	Willing	Extremely willing	Willing	Extremely willing	Willing	Somewhat trusting	Trusting	Trusting	Somewhat trusting	Extremely trusting	I don@SQ@t know	Somewhat strong	Strong	Extremely strong	Strong	Extremely strong	Neutral
RG94	RI49	Somewhat weak	Weak	Strong	Weak	Strong	Neutral	Neutral	Somewhat unfriendly	Extremely friendly	Neutral	Friendly	Neutral	Somewhat unwilling	Somewhat unwilling	Extremely willing	Somewhat unwilling	Willing	Neutral	Distrusting	Extremely distrusting	Somewhat trusting	Distrusting	Somewhat trusting	Distrusting	Weak	Extremely weak	Strong	Neutral	Somewhat strong	Weak
AE95	RI49	Weak	Extremely weak	Strong	Somewhat weak	Strong	Somewhat weak	Neutral	Neutral	Friendly	Neutral	Friendly	Somewhat friendly	Somewhat unwilling	Unwilling	Willing	Neutral	Willing	Neutral	Distrusting	Extremely distrusting	Somewhat trusting	I don@SQ@t know	Trusting	I don@SQ@t know	Weak	Extremely weak	Strong	Neutral	Strong	Neutral
RJ19	RI49	Neutral	Extremely weak	Strong	Somewhat weak	Extremely strong	Somewhat strong	Somewhat friendly	Neutral	Extremely friendly	Somewhat friendly	Extremely friendly	Friendly	Willing	Extremely unwilling	Extremely willing	Somewhat willing	Extremely willing	Willing	Somewhat distrusting	Extremely distrusting	Trusting	Distrusting	Extremely trusting	Distrusting	Neutral	Extremely weak	Strong	Somewhat weak	Extremely strong	Neutral
IA87	RI49	Somewhat weak	Weak	Strong	Somewhat strong	Strong	Strong	Neutral	Unfriendly	Extremely friendly	Somewhat friendly	Extremely friendly	Friendly	Neutral	Unwilling	Extremely willing	Somewhat willing	Extremely willing	Willing	Somewhat distrusting	Distrusting	Extremely trusting	Somewhat distrusting	Extremely trusting	Neutral	Somewhat weak	Weak	Extremely strong	Neutral	Strong	Somewhat strong
TU71	RI49	Somewhat weak	Neutral	Strong	I don@SQ@t know	Strong	Neutral	Somewhat unfriendly	Neutral	Extremely friendly	I don@SQ@t know	Friendly	I don@SQ@t know	Willing	Somewhat willing	Extremely willing	Somewhat willing	Extremely willing	Willing	Distrusting	NA - Never worked with this animal	Trusting	I don@SQ@t know	Somewhat trusting	NA - Never worked with this animal	Weak	I don@SQ@t know	Strong	I don@SQ@t know	Strong	NA - Never worked with this animal
JV56	RI49	Weak	Weak	Strong	Somewhat weak	Strong	Neutral	Somewhat unfriendly	Extremely unfriendly	Extremely friendly	Somewhat unfriendly	Extremely friendly	Somewhat friendly	Somewhat unwilling	Unwilling	Extremely willing	Somewhat unwilling	Extremely willing	Somewhat willing	Distrusting	Extremely distrusting	Trusting	I don@SQ@t know	Extremely trusting	I don@SQ@t know	Weak	Extremely weak	Strong	Weak	Extremely strong	Somewhat weak
RG94	IA87	Somewhat strong	Weak	Strong	Neutral	Strong	Neutral	Friendly	Somewhat unfriendly	Extremely friendly	Somewhat friendly	Friendly	Somewhat friendly	Willing	Somewhat unwilling	Extremely willing	Somewhat willing	Willing	Neutral	Somewhat trusting	Extremely distrusting	Somewhat trusting	Distrusting	Somewhat trusting	Distrusting	Somewhat strong	Extremely weak	Strong	Neutral	Somewhat strong	Weak
AE95	IA87	Somewhat strong	Extremely weak	Strong	Somewhat strong	Strong	Somewhat weak	Friendly	Neutral	Friendly	Somewhat friendly	Friendly	Friendly	Willing	Unwilling	Willing	Somewhat willing	Willing	Somewhat willing	Somewhat trusting	Extremely distrusting	Trusting	I don@SQ@t know	Trusting	I don@SQ@t know	Somewhat strong	Extremely weak	Strong	Somewhat strong	Strong	Neutral
RI49	IA87	Strong	Weak	Strong	Somewhat strong	Extremely strong	Somewhat strong	Friendly	Unfriendly	Extremely friendly	Somewhat friendly	Extremely friendly	Somewhat friendly	Willing	Extremely unwilling	Extremely willing	Somewhat willing	Extremely willing	Willing	Trusting	Extremely distrusting	Trusting	I don@SQ@t know	Trusting	Somewhat trusting	Strong	Extremely weak	Extremely strong	I don@SQ@t know	Extremely strong	I don@SQ@t know
RJ19	IA87	Strong	Extremely weak	Strong	Neutral	Extremely strong	Somewhat strong	Friendly	Neutral	Extremely friendly	Somewhat friendly	Extremely friendly	Friendly	Willing	Unwilling	Extremely willing	Somewhat willing	Extremely willing	Willing	Trusting	Extremely distrusting	Trusting	Neutral	Trusting	Distrusting	Strong	Extremely weak	Strong	Somewhat weak	Extremely strong	Somewhat strong
TU71	IA87	Strong	Neutral	Strong	Somewhat strong	Strong	Neutral	Friendly	Neutral	Extremely friendly	I don@SQ@t know	Friendly	I don@SQ@t know	Willing	Somewhat willing	Extremely willing	Somewhat willing	Extremely willing	Willing	Trusting	NA - Never worked with this animal	Trusting	I don@SQ@t know	Trusting	NA - Never worked with this animal	Strong	I don@SQ@t know	Strong	Somewhat strong	Strong	NA - Never worked with this animal
JV56	IA87	Strong	Somewhat weak	Strong	Somewhat strong	Extremely strong	Neutral	Friendly	Somewhat friendly	Extremely friendly	Friendly	Extremely friendly	Friendly	Extremely willing	Somewhat unwilling	Extremely willing	Willing	Extremely willing	Willing	Trusting	Distrusting	Trusting	Somewhat trusting	Extremely trusting	I don@SQ@t know	Strong	Somewhat weak	Extremely strong	Somewhat strong	Extremely strong	Neutral
RG94	WI38	Somewhat strong	Somewhat strong	Strong	Strong	Strong	Strong	Friendly	Somewhat friendly	Friendly	Friendly	Friendly	Extremely friendly	Willing	Willing	Willing	Willing	Willing	Extremely willing	Trusting	Somewhat distrusting	Somewhat trusting	Trusting	Somewhat trusting	Trusting	Strong	Somewhat strong	Somewhat strong	Strong	Somewhat strong	Strong
AE95	WI38	Strong	Strong	Strong	Extremely strong	Strong	Extremely strong	Friendly	Friendly	Friendly	Extremely friendly	Friendly	Extremely friendly	Willing	Willing	Willing	Willing	Willing	Willing	Trusting	Trusting	Trusting	Trusting	Trusting	Trusting	Strong	Strong	Strong	Strong	Strong	Strong
RI49	WI38	Strong	Strong	Strong	Extremely strong	Extremely strong	Extremely strong	Friendly	Friendly	Extremely friendly	Friendly	Extremely friendly	Friendly	Willing	Willing	Extremely willing	Willing	Extremely willing	Extremely willing	Trusting	Trusting	Trusting	Trusting	Trusting	Trusting	Strong	Strong	Extremely strong	Extremely strong	Extremely strong	Extremely strong
RJ19	WI38	Extremely strong	Extremely strong	Extremely strong	Extremely strong	Extremely strong	Extremely strong	Friendly	Extremely friendly	Extremely friendly	Extremely friendly	Extremely friendly	Extremely friendly	Willing	Extremely willing	Extremely willing	Extremely willing	Extremely willing	Extremely willing	Trusting	Extremely trusting	Extremely trusting	Extremely trusting	Extremely trusting	Extremely trusting	Strong	Extremely strong	Extremely strong	Extremely strong	Extremely strong	Extremely strong
IA87	WI38	Extremely strong	Extremely strong	Strong	Extremely strong	Strong	Extremely strong	Friendly	Somewhat friendly	Extremely friendly	Friendly	Extremely friendly	Extremely friendly	Willing	Willing	Extremely willing	Willing	Extremely willing	Extremely willing	Extremely trusting	Somewhat trusting	Extremely trusting	Trusting	Extremely trusting	Extremely trusting	Extremely strong	Strong	Extremely strong	Strong	Strong	Extremely strong
TU71	WI38	Extremely strong	Extremely strong	Extremely strong	Extremely strong	Extremely strong	Extremely strong	Friendly	Friendly	Extremely friendly	Friendly	Friendly	Friendly	Willing	Willing	Extremely willing	Willing	Extremely willing	Willing	Trusting	Trusting	Extremely trusting	Trusting	Extremely trusting	Trusting	Extremely strong	Strong	Extremely strong	Strong	Extremely strong	Strong
JV56	WI38	Extremely strong	Strong	Strong	Extremely strong	Extremely strong	Extremely strong	Extremely friendly	Friendly	Extremely friendly	Extremely friendly	Extremely friendly	Extremely friendly	Extremely willing	Willing	Extremely willing	Extremely willing	Extremely willing	Extremely willing	Extremely trusting	Trusting	Trusting	Extremely trusting	Extremely trusting	Extremely trusting	Extremely strong	Strong	Extremely strong	Extremely strong	Extremely strong	Extremely strong
RG94	TU71	Neutral	NA - Never worked with this animal	Strong	NA - Never worked with this animal	Somewhat strong	NA - Never worked with this animal		Neutral	NA - Never worked with this animal	Extremely friendly	I don@SQ@t know	Friendly	Friendly	I don@SQ@t know	NA - Never worked with this animal	Extremely willing	NA - Never worked with this animal	Willing	NA - Me	NA - Never worked with this animal	Somewhat trusting	Distrusting	Somewhat trusting	NA - Never worked with this animal	I don@SQ@t know	NA - Never worked with this animal	Strong	I don@SQ@t know	Somewhat strong	NA - Never worked with this animal
AE95	TU71	Neutral	Neutral	Strong	Neutral	Strong	Neutral		Neutral	Neutral	Friendly	Neutral	Friendly	Neutral	Somewhat willing	Neutral	Willing	Neutral	Willing	I don@SQ@t know	I don@SQ@t know	Somewhat trusting	I don@SQ@t know	Trusting	I don@SQ@t know	Neutral	Neutral	Strong	Neutral	Strong	Neutral
RI49	TU71	Neutral	Weak	Strong	Neutral	Strong	Neutral		Neutral	Unfriendly	Extremely friendly	Neutral	Extremely friendly		Neutral	Extremely unwilling	Extremely willing	Neutral	Extremely willing	I don@SQ@t know	Extremely distrusting	Trusting	I don@SQ@t know	Trusting	I don@SQ@t know	Neutral	Extremely weak	Extremely strong	Neutral	Extremely strong	I don@SQ@t know
RJ19	TU71	Neutral	Extremely weak	Strong	Neutral	Extremely strong	Neutral		Neutral	Neutral	Extremely friendly	Somewhat friendly	Extremely friendly		Willing	Extremely unwilling	Extremely willing	Somewhat willing	Extremely willing	Distrusting	Extremely distrusting	Trusting	Distrusting	Trusting	Extremely distrusting	Neutral	Extremely weak	Strong	Weak	Strong	Neutral
IA87	TU71	Neutral	Weak	Strong	NA - Never worked with this animal	Strong	I don@SQ@t know		Neutral	Unfriendly	Extremely friendly	Neutral	Extremely friendly		Somewhat willing	Unwilling	Extremely willing	Somewhat unwilling	Extremely willing	Somewhat distrusting	Distrusting	Extremely trusting	Somewhat distrusting	Extremely trusting	Neutral	Neutral	Weak	Extremely strong	Neutral	Strong	Somewhat strong
JV56	TU71	Neutral	Neutral	Strong	Neutral	Extremely strong	Neutral		Neutral	Neutral	Extremely friendly	Neutral	Extremely friendly		Somewhat willing	Neutral	Extremely willing	Neutral	Extremely willing	I don@SQ@t know	I don@SQ@t know	Trusting	I don@SQ@t know	Extremely trusting	I don@SQ@t know	Neutral	Neutral	Strong	Neutral	Extremely strong	Neutral
