# Supplementary material for: Bonded by nature: Humans form equally strong and reciprocated bonds with similar raised dogs and wolves
Source: Front Psychol. 2023 Jan 4;13:1044940. doi: 10.3389/fpsyg.2022.1044940 (PMC9846132; doi:10.3389/fpsyg.2022.1044940)
Supplement: Supplementary file 5 [file Table_1.xlsx]

## Sheet: Sheet1
Supplementary Table 1 Animals tested in social interaction test
Subject	Species	Sex	Date of birth
Amarok	Wolf	M	04.04.2012
Chitto	Wolf	M	04.04.2012
Etu	Wolf	M	04.05.2016
Gero	Wolf	M	02.05.2009
Kaspar	Wolf	M	04.05.2008
Kenai	Wolf	M	01.04.2010
Maikan	Wolf	M	04.05.2016
Nanuk	Wolf	M	28.04.2009
Taima	Wolf	F	04.05.2016
Tala	Wolf	F	04.04.2012
Tekoa	Wolf	M	04.05.2016
Una	Wolf	F	07.04.2012
Wamblee	Wolf	M	18.04.2012
Yukon	Wolf	F	02.05.2009
Enzi	Dog	M	02.04.2014
Hiari	Dog	M	21.03.2014
Imara	Dog	F	21.03.2014
Layla	Dog	F	03.08.2011
Payna	Dog	F	02.04.2014
Zuri	Dog	F	24.06.2011
